# Supplementary material for: Beyond Mueller–Hinton agar: comparative evaluation of agar media for antibiotic susceptibility testing and implications for resource-limited laboratory settings
Source: Microbiol Spectr. 2026 May 29;14(7):e04218-25. doi: 10.1128/spectrum.04218-25 (PMC13340060; doi:10.1128/spectrum.04218-25)
Supplement: Data Set S1 — Raw antibiotic susceptibility testing data set showing inhibition zone diameter measurements. [file spectrum.04218-25-s0003.csv]

Strains	Agar	Antibiotics	Replicate	Zone_mm
Staphylococcus_aureus_ATCC12493	MHA	OFX	1	26
Staphylococcus_aureus_ATCC12493	MHA	OFX	2	22
Staphylococcus_aureus_ATCC12493	MHA	OFX	3	24
Staphylococcus_aureus_ATCC12493	MHA	AMC	1	12
Staphylococcus_aureus_ATCC12493	MHA	AMC	2	10
Staphylococcus_aureus_ATCC12493	MHA	AMC	3	11
Staphylococcus_aureus_ATCC12493	MHA	AK	1	16
Staphylococcus_aureus_ATCC12493	MHA	AK	2	16
Staphylococcus_aureus_ATCC12493	MHA	AK	3	16
Staphylococcus_aureus_ATCC12493	MHA	CLR	1	0
Staphylococcus_aureus_ATCC12493	MHA	CLR	2	0
Staphylococcus_aureus_ATCC12493	MHA	CLR	3	0
Staphylococcus_aureus_ATCC12493	MHA	TZP	1	0
Staphylococcus_aureus_ATCC12493	MHA	TZP	2	0
Staphylococcus_aureus_ATCC12493	MHA	TZP	3	0
Staphylococcus_aureus_ATCC12493	MHA	CRO	1	2
Staphylococcus_aureus_ATCC12493	MHA	CRO	2	2
Staphylococcus_aureus_ATCC12493	MHA	CRO	3	2
Staphylococcus_aureus_ATCC12493	MHA	VA	1	5
Staphylococcus_aureus_ATCC12493	MHA	VA	2	6
Staphylococcus_aureus_ATCC12493	MHA	VA	3	6
Staphylococcus_aureus_ATCC12493	MHA	MEM	1	0
Staphylococcus_aureus_ATCC12493	MHA	MEM	2	0
Staphylococcus_aureus_ATCC12493	MHA	MEM	3	0
Staphylococcus_aureus_ATCC12493	LBA	OFX	1	24
Staphylococcus_aureus_ATCC12493	LBA	OFX	2	24
Staphylococcus_aureus_ATCC12493	LBA	OFX	3	24
Staphylococcus_aureus_ATCC12493	LBA	AMC	1	16
Staphylococcus_aureus_ATCC12493	LBA	AMC	2	16
Staphylococcus_aureus_ATCC12493	LBA	AMC	3	16
Staphylococcus_aureus_ATCC12493	LBA	AK	1	6
Staphylococcus_aureus_ATCC12493	LBA	AK	2	6
Staphylococcus_aureus_ATCC12493	LBA	AK	3	6
Staphylococcus_aureus_ATCC12493	LBA	CLR	1	0
Staphylococcus_aureus_ATCC12493	LBA	CLR	2	0
Staphylococcus_aureus_ATCC12493	LBA	CLR	3	0
Staphylococcus_aureus_ATCC12493	LBA	TZP	1	0
Staphylococcus_aureus_ATCC12493	LBA	TZP	2	0
Staphylococcus_aureus_ATCC12493	LBA	TZP	3	0
Staphylococcus_aureus_ATCC12493	LBA	CRO	1	0
Staphylococcus_aureus_ATCC12493	LBA	CRO	2	0
Staphylococcus_aureus_ATCC12493	LBA	CRO	3	0
Staphylococcus_aureus_ATCC12493	LBA	VA	1	2
Staphylococcus_aureus_ATCC12493	LBA	VA	2	4
Staphylococcus_aureus_ATCC12493	LBA	VA	3	3
Staphylococcus_aureus_ATCC12493	LBA	MEM	1	0
Staphylococcus_aureus_ATCC12493	LBA	MEM	2	0
Staphylococcus_aureus_ATCC12493	LBA	MEM	3	0
Staphylococcus_aureus_ATCC12493	NA	OFX	1	9
Staphylococcus_aureus_ATCC12493	NA	OFX	2	4
Staphylococcus_aureus_ATCC12493	NA	OFX	3	7
Staphylococcus_aureus_ATCC12493	NA	AMC	1	4
Staphylococcus_aureus_ATCC12493	NA	AMC	2	2
Staphylococcus_aureus_ATCC12493	NA	AMC	3	3
Staphylococcus_aureus_ATCC12493	NA	AK	1	18
Staphylococcus_aureus_ATCC12493	NA	AK	2	18
Staphylococcus_aureus_ATCC12493	NA	AK	3	18
Staphylococcus_aureus_ATCC12493	NA	CLR	1	1
Staphylococcus_aureus_ATCC12493	NA	CLR	2	1
Staphylococcus_aureus_ATCC12493	NA	CLR	3	1
Staphylococcus_aureus_ATCC12493	NA	TZP	1	0
Staphylococcus_aureus_ATCC12493	NA	TZP	2	0
Staphylococcus_aureus_ATCC12493	NA	TZP	3	0
Staphylococcus_aureus_ATCC12493	NA	CRO	1	2
Staphylococcus_aureus_ATCC12493	NA	CRO	2	2
Staphylococcus_aureus_ATCC12493	NA	CRO	3	2
Staphylococcus_aureus_ATCC12493	NA	VA	1	6
Staphylococcus_aureus_ATCC12493	NA	VA	2	5
Staphylococcus_aureus_ATCC12493	NA	VA	3	6
Staphylococcus_aureus_ATCC12493	NA	MEM	1	0
Staphylococcus_aureus_ATCC12493	NA	MEM	2	0
Staphylococcus_aureus_ATCC12493	NA	MEM	3	0
Staphylococcus_aureus_ATCC12493	PWA	OFX	1	10
Staphylococcus_aureus_ATCC12493	PWA	OFX	2	7
Staphylococcus_aureus_ATCC12493	PWA	OFX	3	9
Staphylococcus_aureus_ATCC12493	PWA	AMC	1	1
Staphylococcus_aureus_ATCC12493	PWA	AMC	2	2
Staphylococcus_aureus_ATCC12493	PWA	AMC	3	2
Staphylococcus_aureus_ATCC12493	PWA	AK	1	5
Staphylococcus_aureus_ATCC12493	PWA	AK	2	3
Staphylococcus_aureus_ATCC12493	PWA	AK	3	4
Staphylococcus_aureus_ATCC12493	PWA	CLR	1	0
Staphylococcus_aureus_ATCC12493	PWA	CLR	2	0
Staphylococcus_aureus_ATCC12493	PWA	CLR	3	0
Staphylococcus_aureus_ATCC12493	PWA	TZP	1	0
Staphylococcus_aureus_ATCC12493	PWA	TZP	2	0
Staphylococcus_aureus_ATCC12493	PWA	TZP	3	0
Staphylococcus_aureus_ATCC12493	PWA	CRO	1	0
Staphylococcus_aureus_ATCC12493	PWA	CRO	2	4
Staphylococcus_aureus_ATCC12493	PWA	CRO	3	2
Staphylococcus_aureus_ATCC12493	PWA	VA	1	4
Staphylococcus_aureus_ATCC12493	PWA	VA	2	4
Staphylococcus_aureus_ATCC12493	PWA	VA	3	4
Staphylococcus_aureus_ATCC12493	PWA	MEM	1	0
Staphylococcus_aureus_ATCC12493	PWA	MEM	2	0
Staphylococcus_aureus_ATCC12493	PWA	MEM	3	0
Staphylococcus_aureus_ATCC12493	BHI	OFX	1	8
Staphylococcus_aureus_ATCC12493	BHI	OFX	2	8
Staphylococcus_aureus_ATCC12493	BHI	OFX	3	8
Staphylococcus_aureus_ATCC12493	BHI	AMC	1	2
Staphylococcus_aureus_ATCC12493	BHI	AMC	2	2
Staphylococcus_aureus_ATCC12493	BHI	AMC	3	2
Staphylococcus_aureus_ATCC12493	BHI	AK	1	4
Staphylococcus_aureus_ATCC12493	BHI	AK	2	4
Staphylococcus_aureus_ATCC12493	BHI	AK	3	4
Staphylococcus_aureus_ATCC12493	BHI	CLR	1	0
Staphylococcus_aureus_ATCC12493	BHI	CLR	2	0
Staphylococcus_aureus_ATCC12493	BHI	CLR	3	0
Staphylococcus_aureus_ATCC12493	BHI	TZP	1	0
Staphylococcus_aureus_ATCC12493	BHI	TZP	2	0
Staphylococcus_aureus_ATCC12493	BHI	TZP	3	0
Staphylococcus_aureus_ATCC12493	BHI	CRO	1	4
Staphylococcus_aureus_ATCC12493	BHI	CRO	2	4
Staphylococcus_aureus_ATCC12493	BHI	CRO	3	4
Staphylococcus_aureus_ATCC12493	BHI	VA	1	4
Staphylococcus_aureus_ATCC12493	BHI	VA	2	4
Staphylococcus_aureus_ATCC12493	BHI	VA	3	4
Staphylococcus_aureus_ATCC12493	BHI	MEM	1	0
Staphylococcus_aureus_ATCC12493	BHI	MEM	2	0
Staphylococcus_aureus_ATCC12493	BHI	MEM	3	0
Staphylococcus_aureus_ATCC12493	PCA	OFX	1	5
Staphylococcus_aureus_ATCC12493	PCA	OFX	2	5
Staphylococcus_aureus_ATCC12493	PCA	OFX	3	5
Staphylococcus_aureus_ATCC12493	PCA	AMC	1	4
Staphylococcus_aureus_ATCC12493	PCA	AMC	2	3
Staphylococcus_aureus_ATCC12493	PCA	AMC	3	4
Staphylococcus_aureus_ATCC12493	PCA	AK	1	0
Staphylococcus_aureus_ATCC12493	PCA	AK	2	0
Staphylococcus_aureus_ATCC12493	PCA	AK	3	0
Staphylococcus_aureus_ATCC12493	PCA	CLR	1	0
Staphylococcus_aureus_ATCC12493	PCA	CLR	2	0
Staphylococcus_aureus_ATCC12493	PCA	CLR	3	0
Staphylococcus_aureus_ATCC12493	PCA	TZP	1	0
Staphylococcus_aureus_ATCC12493	PCA	TZP	2	0
Staphylococcus_aureus_ATCC12493	PCA	TZP	3	0
Staphylococcus_aureus_ATCC12493	PCA	CRO	1	10
Staphylococcus_aureus_ATCC12493	PCA	CRO	2	7
Staphylococcus_aureus_ATCC12493	PCA	CRO	3	9
Staphylococcus_aureus_ATCC12493	PCA	VA	1	3
Staphylococcus_aureus_ATCC12493	PCA	VA	2	4
Staphylococcus_aureus_ATCC12493	PCA	VA	3	4
Staphylococcus_aureus_ATCC12493	PCA	MEM	1	0
Staphylococcus_aureus_ATCC12493	PCA	MEM	2	0
Staphylococcus_aureus_ATCC12493	PCA	MEM	3	0
Staphylococcus_aureus_ATCC12493	RSTA	OFX	1	18
Staphylococcus_aureus_ATCC12493	RSTA	OFX	2	18
Staphylococcus_aureus_ATCC12493	RSTA	OFX	3	18
Staphylococcus_aureus_ATCC12493	RSTA	AMC	1	14
Staphylococcus_aureus_ATCC12493	RSTA	AMC	2	14
Staphylococcus_aureus_ATCC12493	RSTA	AMC	3	14
Staphylococcus_aureus_ATCC12493	RSTA	AK	1	12
Staphylococcus_aureus_ATCC12493	RSTA	AK	2	12
Staphylococcus_aureus_ATCC12493	RSTA	AK	3	12
Staphylococcus_aureus_ATCC12493	RSTA	CLR	1	0
Staphylococcus_aureus_ATCC12493	RSTA	CLR	2	0
Staphylococcus_aureus_ATCC12493	RSTA	CLR	3	0
Staphylococcus_aureus_ATCC12493	RSTA	TZP	1	0
Staphylococcus_aureus_ATCC12493	RSTA	TZP	2	0
Staphylococcus_aureus_ATCC12493	RSTA	TZP	3	0
Staphylococcus_aureus_ATCC12493	RSTA	CRO	1	8
Staphylococcus_aureus_ATCC12493	RSTA	CRO	2	8
Staphylococcus_aureus_ATCC12493	RSTA	CRO	3	8
Staphylococcus_aureus_ATCC12493	RSTA	VA	1	5
Staphylococcus_aureus_ATCC12493	RSTA	VA	2	2
Staphylococcus_aureus_ATCC12493	RSTA	VA	3	4
Staphylococcus_aureus_ATCC12493	RSTA	MEM	1	0
Staphylococcus_aureus_ATCC12493	RSTA	MEM	2	0
Staphylococcus_aureus_ATCC12493	RSTA	MEM	3	0
Bacillus_subtilis_ATCC11774	MHA	OFX	1	11
Bacillus_subtilis_ATCC11774	MHA	OFX	2	10
Bacillus_subtilis_ATCC11774	MHA	OFX	3	11
Bacillus_subtilis_ATCC11774	MHA	AMC	1	8
Bacillus_subtilis_ATCC11774	MHA	AMC	2	7
Bacillus_subtilis_ATCC11774	MHA	AMC	3	8
Bacillus_subtilis_ATCC11774	MHA	AK	1	9
Bacillus_subtilis_ATCC11774	MHA	AK	2	12
Bacillus_subtilis_ATCC11774	MHA	AK	3	11
Bacillus_subtilis_ATCC11774	MHA	CLR	1	12
Bacillus_subtilis_ATCC11774	MHA	CLR	2	13
Bacillus_subtilis_ATCC11774	MHA	CLR	3	13
Bacillus_subtilis_ATCC11774	MHA	TZP	1	4
Bacillus_subtilis_ATCC11774	MHA	TZP	2	7
Bacillus_subtilis_ATCC11774	MHA	TZP	3	6
Bacillus_subtilis_ATCC11774	MHA	CRO	1	6
Bacillus_subtilis_ATCC11774	MHA	CRO	2	6
Bacillus_subtilis_ATCC11774	MHA	CRO	3	6
Bacillus_subtilis_ATCC11774	MHA	VA	1	3
Bacillus_subtilis_ATCC11774	MHA	VA	2	5
Bacillus_subtilis_ATCC11774	MHA	VA	3	4
Bacillus_subtilis_ATCC11774	MHA	MEM	1	3
Bacillus_subtilis_ATCC11774	MHA	MEM	2	3
Bacillus_subtilis_ATCC11774	MHA	MEM	3	3
Bacillus_subtilis_ATCC11774	LBA	OFX	1	10
Bacillus_subtilis_ATCC11774	LBA	OFX	2	6
Bacillus_subtilis_ATCC11774	LBA	OFX	3	8
Bacillus_subtilis_ATCC11774	LBA	AMC	1	5
Bacillus_subtilis_ATCC11774	LBA	AMC	2	5
Bacillus_subtilis_ATCC11774	LBA	AMC	3	5
Bacillus_subtilis_ATCC11774	LBA	AK	1	9
Bacillus_subtilis_ATCC11774	LBA	AK	2	7
Bacillus_subtilis_ATCC11774	LBA	AK	3	8
Bacillus_subtilis_ATCC11774	LBA	CLR	1	13
Bacillus_subtilis_ATCC11774	LBA	CLR	2	5
Bacillus_subtilis_ATCC11774	LBA	CLR	3	9
Bacillus_subtilis_ATCC11774	LBA	TZP	1	2
Bacillus_subtilis_ATCC11774	LBA	TZP	2	1
Bacillus_subtilis_ATCC11774	LBA	TZP	3	2
Bacillus_subtilis_ATCC11774	LBA	CRO	1	7
Bacillus_subtilis_ATCC11774	LBA	CRO	2	5
Bacillus_subtilis_ATCC11774	LBA	CRO	3	6
Bacillus_subtilis_ATCC11774	LBA	VA	1	3
Bacillus_subtilis_ATCC11774	LBA	VA	2	3
Bacillus_subtilis_ATCC11774	LBA	VA	3	3
Bacillus_subtilis_ATCC11774	LBA	MEM	1	3
Bacillus_subtilis_ATCC11774	LBA	MEM	2	2
Bacillus_subtilis_ATCC11774	LBA	MEM	3	3
Bacillus_subtilis_ATCC11774	NA	OFX	1	10
Bacillus_subtilis_ATCC11774	NA	OFX	2	10
Bacillus_subtilis_ATCC11774	NA	OFX	3	10
Bacillus_subtilis_ATCC11774	NA	AMC	1	5
Bacillus_subtilis_ATCC11774	NA	AMC	2	7
Bacillus_subtilis_ATCC11774	NA	AMC	3	6
Bacillus_subtilis_ATCC11774	NA	AK	1	10
Bacillus_subtilis_ATCC11774	NA	AK	2	10
Bacillus_subtilis_ATCC11774	NA	AK	3	10
Bacillus_subtilis_ATCC11774	NA	CLR	1	8
Bacillus_subtilis_ATCC11774	NA	CLR	2	5
Bacillus_subtilis_ATCC11774	NA	CLR	3	7
Bacillus_subtilis_ATCC11774	NA	TZP	1	2
Bacillus_subtilis_ATCC11774	NA	TZP	2	2
Bacillus_subtilis_ATCC11774	NA	TZP	3	2
Bacillus_subtilis_ATCC11774	NA	CRO	1	4
Bacillus_subtilis_ATCC11774	NA	CRO	2	4
Bacillus_subtilis_ATCC11774	NA	CRO	3	4
Bacillus_subtilis_ATCC11774	NA	VA	1	3
Bacillus_subtilis_ATCC11774	NA	VA	2	4
Bacillus_subtilis_ATCC11774	NA	VA	3	4
Bacillus_subtilis_ATCC11774	NA	MEM	1	2
Bacillus_subtilis_ATCC11774	NA	MEM	2	2
Bacillus_subtilis_ATCC11774	NA	MEM	3	2
Bacillus_subtilis_ATCC11774	PWA	OFX	1	8
Bacillus_subtilis_ATCC11774	PWA	OFX	2	10
Bacillus_subtilis_ATCC11774	PWA	OFX	3	9
Bacillus_subtilis_ATCC11774	PWA	AMC	1	5
Bacillus_subtilis_ATCC11774	PWA	AMC	2	8
Bacillus_subtilis_ATCC11774	PWA	AMC	3	7
Bacillus_subtilis_ATCC11774	PWA	AK	1	10
Bacillus_subtilis_ATCC11774	PWA	AK	2	8
Bacillus_subtilis_ATCC11774	PWA	AK	3	9
Bacillus_subtilis_ATCC11774	PWA	CLR	1	9
Bacillus_subtilis_ATCC11774	PWA	CLR	2	9
Bacillus_subtilis_ATCC11774	PWA	CLR	3	9
Bacillus_subtilis_ATCC11774	PWA	TZP	1	5
Bacillus_subtilis_ATCC11774	PWA	TZP	2	5
Bacillus_subtilis_ATCC11774	PWA	TZP	3	5
Bacillus_subtilis_ATCC11774	PWA	CRO	1	5
Bacillus_subtilis_ATCC11774	PWA	CRO	2	6
Bacillus_subtilis_ATCC11774	PWA	CRO	3	6
Bacillus_subtilis_ATCC11774	PWA	VA	1	4
Bacillus_subtilis_ATCC11774	PWA	VA	2	4
Bacillus_subtilis_ATCC11774	PWA	VA	3	4
Bacillus_subtilis_ATCC11774	PWA	MEM	1	2
Bacillus_subtilis_ATCC11774	PWA	MEM	2	2
Bacillus_subtilis_ATCC11774	PWA	MEM	3	2
Bacillus_subtilis_ATCC11774	BHI	OFX	1	12
Bacillus_subtilis_ATCC11774	BHI	OFX	2	12
Bacillus_subtilis_ATCC11774	BHI	OFX	3	12
Bacillus_subtilis_ATCC11774	BHI	AMC	1	7
Bacillus_subtilis_ATCC11774	BHI	AMC	2	6
Bacillus_subtilis_ATCC11774	BHI	AMC	3	7
Bacillus_subtilis_ATCC11774	BHI	AK	1	9
Bacillus_subtilis_ATCC11774	BHI	AK	2	9
Bacillus_subtilis_ATCC11774	BHI	AK	3	9
Bacillus_subtilis_ATCC11774	BHI	CLR	1	10
Bacillus_subtilis_ATCC11774	BHI	CLR	2	9
Bacillus_subtilis_ATCC11774	BHI	CLR	3	10
Bacillus_subtilis_ATCC11774	BHI	TZP	1	3
Bacillus_subtilis_ATCC11774	BHI	TZP	2	2
Bacillus_subtilis_ATCC11774	BHI	TZP	3	3
Bacillus_subtilis_ATCC11774	BHI	CRO	1	7
Bacillus_subtilis_ATCC11774	BHI	CRO	2	7
Bacillus_subtilis_ATCC11774	BHI	CRO	3	7
Bacillus_subtilis_ATCC11774	BHI	VA	1	4
Bacillus_subtilis_ATCC11774	BHI	VA	2	5
Bacillus_subtilis_ATCC11774	BHI	VA	3	5
Bacillus_subtilis_ATCC11774	BHI	MEM	1	1
Bacillus_subtilis_ATCC11774	BHI	MEM	2	1
Bacillus_subtilis_ATCC11774	BHI	MEM	3	1
Bacillus_subtilis_ATCC11774	PCA	OFX	1	11
Bacillus_subtilis_ATCC11774	PCA	OFX	2	11
Bacillus_subtilis_ATCC11774	PCA	OFX	3	11
Bacillus_subtilis_ATCC11774	PCA	AMC	1	3
Bacillus_subtilis_ATCC11774	PCA	AMC	2	5
Bacillus_subtilis_ATCC11774	PCA	AMC	3	4
Bacillus_subtilis_ATCC11774	PCA	AK	1	5
Bacillus_subtilis_ATCC11774	PCA	AK	2	5
Bacillus_subtilis_ATCC11774	PCA	AK	3	5
Bacillus_subtilis_ATCC11774	PCA	CLR	1	8
Bacillus_subtilis_ATCC11774	PCA	CLR	2	7
Bacillus_subtilis_ATCC11774	PCA	CLR	3	8
Bacillus_subtilis_ATCC11774	PCA	TZP	1	2
Bacillus_subtilis_ATCC11774	PCA	TZP	2	2
Bacillus_subtilis_ATCC11774	PCA	TZP	3	2
Bacillus_subtilis_ATCC11774	PCA	CRO	1	6
Bacillus_subtilis_ATCC11774	PCA	CRO	2	6
Bacillus_subtilis_ATCC11774	PCA	CRO	3	6
Bacillus_subtilis_ATCC11774	PCA	VA	1	4
Bacillus_subtilis_ATCC11774	PCA	VA	2	4
Bacillus_subtilis_ATCC11774	PCA	VA	3	4
Bacillus_subtilis_ATCC11774	PCA	MEM	1	3
Bacillus_subtilis_ATCC11774	PCA	MEM	2	3
Bacillus_subtilis_ATCC11774	PCA	MEM	3	3
Bacillus_subtilis_ATCC11774	RSTA	OFX	1	11
Bacillus_subtilis_ATCC11774	RSTA	OFX	2	10
Bacillus_subtilis_ATCC11774	RSTA	OFX	3	11
Bacillus_subtilis_ATCC11774	RSTA	AMC	1	4
Bacillus_subtilis_ATCC11774	RSTA	AMC	2	4
Bacillus_subtilis_ATCC11774	RSTA	AMC	3	4
Bacillus_subtilis_ATCC11774	RSTA	AK	1	9
Bacillus_subtilis_ATCC11774	RSTA	AK	2	10
Bacillus_subtilis_ATCC11774	RSTA	AK	3	10
Bacillus_subtilis_ATCC11774	RSTA	CLR	1	5
Bacillus_subtilis_ATCC11774	RSTA	CLR	2	5
Bacillus_subtilis_ATCC11774	RSTA	CLR	3	5
Bacillus_subtilis_ATCC11774	RSTA	TZP	1	1
Bacillus_subtilis_ATCC11774	RSTA	TZP	2	1
Bacillus_subtilis_ATCC11774	RSTA	TZP	3	1
Bacillus_subtilis_ATCC11774	RSTA	CRO	1	10
Bacillus_subtilis_ATCC11774	RSTA	CRO	2	13
Bacillus_subtilis_ATCC11774	RSTA	CRO	3	12
Bacillus_subtilis_ATCC11774	RSTA	VA	1	5
Bacillus_subtilis_ATCC11774	RSTA	VA	2	5
Bacillus_subtilis_ATCC11774	RSTA	VA	3	5
Bacillus_subtilis_ATCC11774	RSTA	MEM	1	3
Bacillus_subtilis_ATCC11774	RSTA	MEM	2	3
Bacillus_subtilis_ATCC11774	RSTA	MEM	3	3
Bacillus_cereus_ATCC33019	MHA	OFX	1	5
Bacillus_cereus_ATCC33019	MHA	OFX	2	5
Bacillus_cereus_ATCC33019	MHA	OFX	3	5
Bacillus_cereus_ATCC33019	MHA	AMC	1	1
Bacillus_cereus_ATCC33019	MHA	AMC	2	1
Bacillus_cereus_ATCC33019	MHA	AMC	3	1
Bacillus_cereus_ATCC33019	MHA	AK	1	8
Bacillus_cereus_ATCC33019	MHA	AK	2	7
Bacillus_cereus_ATCC33019	MHA	AK	3	8
Bacillus_cereus_ATCC33019	MHA	CLR	1	7
Bacillus_cereus_ATCC33019	MHA	CLR	2	7
Bacillus_cereus_ATCC33019	MHA	CLR	3	7
Bacillus_cereus_ATCC33019	MHA	TZP	1	1
Bacillus_cereus_ATCC33019	MHA	TZP	2	1
Bacillus_cereus_ATCC33019	MHA	TZP	3	1
Bacillus_cereus_ATCC33019	MHA	CRO	1	0
Bacillus_cereus_ATCC33019	MHA	CRO	2	0
Bacillus_cereus_ATCC33019	MHA	CRO	3	0
Bacillus_cereus_ATCC33019	MHA	VA	1	3
Bacillus_cereus_ATCC33019	MHA	VA	2	3
Bacillus_cereus_ATCC33019	MHA	VA	3	3
Bacillus_cereus_ATCC33019	MHA	MEM	1	1
Bacillus_cereus_ATCC33019	MHA	MEM	2	1
Bacillus_cereus_ATCC33019	MHA	MEM	3	1
Bacillus_cereus_ATCC33019	LBA	OFX	1	2
Bacillus_cereus_ATCC33019	LBA	OFX	2	4
Bacillus_cereus_ATCC33019	LBA	OFX	3	3
Bacillus_cereus_ATCC33019	LBA	AMC	1	0
Bacillus_cereus_ATCC33019	LBA	AMC	2	0
Bacillus_cereus_ATCC33019	LBA	AMC	3	0
Bacillus_cereus_ATCC33019	LBA	AK	1	6
Bacillus_cereus_ATCC33019	LBA	AK	2	5
Bacillus_cereus_ATCC33019	LBA	AK	3	6
Bacillus_cereus_ATCC33019	LBA	CLR	1	7
Bacillus_cereus_ATCC33019	LBA	CLR	2	7
Bacillus_cereus_ATCC33019	LBA	CLR	3	7
Bacillus_cereus_ATCC33019	LBA	TZP	1	4
Bacillus_cereus_ATCC33019	LBA	TZP	2	4
Bacillus_cereus_ATCC33019	LBA	TZP	3	4
Bacillus_cereus_ATCC33019	LBA	CRO	1	1
Bacillus_cereus_ATCC33019	LBA	CRO	2	1
Bacillus_cereus_ATCC33019	LBA	CRO	3	1
Bacillus_cereus_ATCC33019	LBA	VA	1	3
Bacillus_cereus_ATCC33019	LBA	VA	2	4
Bacillus_cereus_ATCC33019	LBA	VA	3	4
Bacillus_cereus_ATCC33019	LBA	MEM	1	1
Bacillus_cereus_ATCC33019	LBA	MEM	2	1
Bacillus_cereus_ATCC33019	LBA	MEM	3	1
Bacillus_cereus_ATCC33019	NA	OFX	1	2
Bacillus_cereus_ATCC33019	NA	OFX	2	2
Bacillus_cereus_ATCC33019	NA	OFX	3	2
Bacillus_cereus_ATCC33019	NA	AMC	1	1
Bacillus_cereus_ATCC33019	NA	AMC	2	1
Bacillus_cereus_ATCC33019	NA	AMC	3	1
Bacillus_cereus_ATCC33019	NA	AK	1	5
Bacillus_cereus_ATCC33019	NA	AK	2	5
Bacillus_cereus_ATCC33019	NA	AK	3	5
Bacillus_cereus_ATCC33019	NA	CLR	1	5
Bacillus_cereus_ATCC33019	NA	CLR	2	6
Bacillus_cereus_ATCC33019	NA	CLR	3	6
Bacillus_cereus_ATCC33019	NA	TZP	1	1
Bacillus_cereus_ATCC33019	NA	TZP	2	1
Bacillus_cereus_ATCC33019	NA	TZP	3	1
Bacillus_cereus_ATCC33019	NA	CRO	1	1
Bacillus_cereus_ATCC33019	NA	CRO	2	1
Bacillus_cereus_ATCC33019	NA	CRO	3	1
Bacillus_cereus_ATCC33019	NA	VA	1	3
Bacillus_cereus_ATCC33019	NA	VA	2	3
Bacillus_cereus_ATCC33019	NA	VA	3	3
Bacillus_cereus_ATCC33019	NA	MEM	1	2
Bacillus_cereus_ATCC33019	NA	MEM	2	2
Bacillus_cereus_ATCC33019	NA	MEM	3	2
Bacillus_cereus_ATCC33019	PWA	OFX	1	3
Bacillus_cereus_ATCC33019	PWA	OFX	2	3
Bacillus_cereus_ATCC33019	PWA	OFX	3	3
Bacillus_cereus_ATCC33019	PWA	AMC	1	0
Bacillus_cereus_ATCC33019	PWA	AMC	2	0
Bacillus_cereus_ATCC33019	PWA	AMC	3	0
Bacillus_cereus_ATCC33019	PWA	AK	1	6
Bacillus_cereus_ATCC33019	PWA	AK	2	4
Bacillus_cereus_ATCC33019	PWA	AK	3	5
Bacillus_cereus_ATCC33019	PWA	CLR	1	6
Bacillus_cereus_ATCC33019	PWA	CLR	2	8
Bacillus_cereus_ATCC33019	PWA	CLR	3	7
Bacillus_cereus_ATCC33019	PWA	TZP	1	1
Bacillus_cereus_ATCC33019	PWA	TZP	2	1
Bacillus_cereus_ATCC33019	PWA	TZP	3	1
Bacillus_cereus_ATCC33019	PWA	CRO	1	0
Bacillus_cereus_ATCC33019	PWA	CRO	2	0
Bacillus_cereus_ATCC33019	PWA	CRO	3	0
Bacillus_cereus_ATCC33019	PWA	VA	1	3
Bacillus_cereus_ATCC33019	PWA	VA	2	4
Bacillus_cereus_ATCC33019	PWA	VA	3	4
Bacillus_cereus_ATCC33019	PWA	MEM	1	1
Bacillus_cereus_ATCC33019	PWA	MEM	2	1
Bacillus_cereus_ATCC33019	PWA	MEM	3	1
Bacillus_cereus_ATCC33019	BHI	OFX	1	4
Bacillus_cereus_ATCC33019	BHI	OFX	2	4
Bacillus_cereus_ATCC33019	BHI	OFX	3	4
Bacillus_cereus_ATCC33019	BHI	AMC	1	0
Bacillus_cereus_ATCC33019	BHI	AMC	2	0
Bacillus_cereus_ATCC33019	BHI	AMC	3	0
Bacillus_cereus_ATCC33019	BHI	AK	1	6
Bacillus_cereus_ATCC33019	BHI	AK	2	4
Bacillus_cereus_ATCC33019	BHI	AK	3	5
Bacillus_cereus_ATCC33019	BHI	CLR	1	6
Bacillus_cereus_ATCC33019	BHI	CLR	2	6
Bacillus_cereus_ATCC33019	BHI	CLR	3	6
Bacillus_cereus_ATCC33019	BHI	TZP	1	1
Bacillus_cereus_ATCC33019	BHI	TZP	2	1
Bacillus_cereus_ATCC33019	BHI	TZP	3	1
Bacillus_cereus_ATCC33019	BHI	CRO	1	0
Bacillus_cereus_ATCC33019	BHI	CRO	2	0
Bacillus_cereus_ATCC33019	BHI	CRO	3	0
Bacillus_cereus_ATCC33019	BHI	VA	1	3
Bacillus_cereus_ATCC33019	BHI	VA	2	3
Bacillus_cereus_ATCC33019	BHI	VA	3	3
Bacillus_cereus_ATCC33019	BHI	MEM	1	1
Bacillus_cereus_ATCC33019	BHI	MEM	2	1
Bacillus_cereus_ATCC33019	BHI	MEM	3	1
Bacillus_cereus_ATCC33019	PCA	OFX	1	4
Bacillus_cereus_ATCC33019	PCA	OFX	2	4
Bacillus_cereus_ATCC33019	PCA	OFX	3	4
Bacillus_cereus_ATCC33019	PCA	AMC	1	0
Bacillus_cereus_ATCC33019	PCA	AMC	2	0
Bacillus_cereus_ATCC33019	PCA	AMC	3	0
Bacillus_cereus_ATCC33019	PCA	AK	1	4
Bacillus_cereus_ATCC33019	PCA	AK	2	5
Bacillus_cereus_ATCC33019	PCA	AK	3	5
Bacillus_cereus_ATCC33019	PCA	CLR	1	5
Bacillus_cereus_ATCC33019	PCA	CLR	2	4
Bacillus_cereus_ATCC33019	PCA	CLR	3	5
Bacillus_cereus_ATCC33019	PCA	TZP	1	0
Bacillus_cereus_ATCC33019	PCA	TZP	2	0
Bacillus_cereus_ATCC33019	PCA	TZP	3	0
Bacillus_cereus_ATCC33019	PCA	CRO	1	0
Bacillus_cereus_ATCC33019	PCA	CRO	2	0
Bacillus_cereus_ATCC33019	PCA	CRO	3	0
Bacillus_cereus_ATCC33019	PCA	VA	1	4
Bacillus_cereus_ATCC33019	PCA	VA	2	2
Bacillus_cereus_ATCC33019	PCA	VA	3	3
Bacillus_cereus_ATCC33019	PCA	MEM	1	1
Bacillus_cereus_ATCC33019	PCA	MEM	2	1
Bacillus_cereus_ATCC33019	PCA	MEM	3	1
Bacillus_cereus_ATCC33019	RSTA	OFX	1	5
Bacillus_cereus_ATCC33019	RSTA	OFX	2	1
Bacillus_cereus_ATCC33019	RSTA	OFX	3	3
Bacillus_cereus_ATCC33019	RSTA	AMC	1	0
Bacillus_cereus_ATCC33019	RSTA	AMC	2	0
Bacillus_cereus_ATCC33019	RSTA	AMC	3	0
Bacillus_cereus_ATCC33019	RSTA	AK	1	4
Bacillus_cereus_ATCC33019	RSTA	AK	2	4
Bacillus_cereus_ATCC33019	RSTA	AK	3	4
Bacillus_cereus_ATCC33019	RSTA	CLR	1	5
Bacillus_cereus_ATCC33019	RSTA	CLR	2	5
Bacillus_cereus_ATCC33019	RSTA	CLR	3	5
Bacillus_cereus_ATCC33019	RSTA	TZP	1	0
Bacillus_cereus_ATCC33019	RSTA	TZP	2	0
Bacillus_cereus_ATCC33019	RSTA	TZP	3	0
Bacillus_cereus_ATCC33019	RSTA	CRO	1	1
Bacillus_cereus_ATCC33019	RSTA	CRO	2	1
Bacillus_cereus_ATCC33019	RSTA	CRO	3	1
Bacillus_cereus_ATCC33019	RSTA	VA	1	2
Bacillus_cereus_ATCC33019	RSTA	VA	2	2
Bacillus_cereus_ATCC33019	RSTA	VA	3	2
Bacillus_cereus_ATCC33019	RSTA	MEM	1	0
Bacillus_cereus_ATCC33019	RSTA	MEM	2	0
Bacillus_cereus_ATCC33019	RSTA	MEM	3	0
Bacillus_cereus_ATCC10876	MHA	OFX	1	7
Bacillus_cereus_ATCC10876	MHA	OFX	2	8
Bacillus_cereus_ATCC10876	MHA	OFX	3	8
Bacillus_cereus_ATCC10876	MHA	AMC	1	0
Bacillus_cereus_ATCC10876	MHA	AMC	2	0
Bacillus_cereus_ATCC10876	MHA	AMC	3	0
Bacillus_cereus_ATCC10876	MHA	AK	1	6
Bacillus_cereus_ATCC10876	MHA	AK	2	7
Bacillus_cereus_ATCC10876	MHA	AK	3	7
Bacillus_cereus_ATCC10876	MHA	CLR	1	6
Bacillus_cereus_ATCC10876	MHA	CLR	2	7
Bacillus_cereus_ATCC10876	MHA	CLR	3	7
Bacillus_cereus_ATCC10876	MHA	TZP	1	1
Bacillus_cereus_ATCC10876	MHA	TZP	2	1
Bacillus_cereus_ATCC10876	MHA	TZP	3	1
Bacillus_cereus_ATCC10876	MHA	CRO	1	0
Bacillus_cereus_ATCC10876	MHA	CRO	2	0
Bacillus_cereus_ATCC10876	MHA	CRO	3	0
Bacillus_cereus_ATCC10876	MHA	VA	1	3
Bacillus_cereus_ATCC10876	MHA	VA	2	4
Bacillus_cereus_ATCC10876	MHA	VA	3	4
Bacillus_cereus_ATCC10876	MHA	MEM	1	2
Bacillus_cereus_ATCC10876	MHA	MEM	2	2
Bacillus_cereus_ATCC10876	MHA	MEM	3	2
Bacillus_cereus_ATCC10876	LBA	OFX	1	3
Bacillus_cereus_ATCC10876	LBA	OFX	2	4
Bacillus_cereus_ATCC10876	LBA	OFX	3	4
Bacillus_cereus_ATCC10876	LBA	AMC	1	0
Bacillus_cereus_ATCC10876	LBA	AMC	2	0
Bacillus_cereus_ATCC10876	LBA	AMC	3	0
Bacillus_cereus_ATCC10876	LBA	AK	1	4
Bacillus_cereus_ATCC10876	LBA	AK	2	4
Bacillus_cereus_ATCC10876	LBA	AK	3	4
Bacillus_cereus_ATCC10876	LBA	CLR	1	4
Bacillus_cereus_ATCC10876	LBA	CLR	2	4
Bacillus_cereus_ATCC10876	LBA	CLR	3	4
Bacillus_cereus_ATCC10876	LBA	TZP	1	0
Bacillus_cereus_ATCC10876	LBA	TZP	2	0
Bacillus_cereus_ATCC10876	LBA	TZP	3	0
Bacillus_cereus_ATCC10876	LBA	CRO	1	0
Bacillus_cereus_ATCC10876	LBA	CRO	2	0
Bacillus_cereus_ATCC10876	LBA	CRO	3	0
Bacillus_cereus_ATCC10876	LBA	VA	1	2
Bacillus_cereus_ATCC10876	LBA	VA	2	2
Bacillus_cereus_ATCC10876	LBA	VA	3	2
Bacillus_cereus_ATCC10876	LBA	MEM	1	0
Bacillus_cereus_ATCC10876	LBA	MEM	2	0
Bacillus_cereus_ATCC10876	LBA	MEM	3	0
Bacillus_cereus_ATCC10876	NA	OFX	1	7
Bacillus_cereus_ATCC10876	NA	OFX	2	7
Bacillus_cereus_ATCC10876	NA	OFX	3	7
Bacillus_cereus_ATCC10876	NA	AMC	1	0
Bacillus_cereus_ATCC10876	NA	AMC	2	0
Bacillus_cereus_ATCC10876	NA	AMC	3	0
Bacillus_cereus_ATCC10876	NA	AK	1	6
Bacillus_cereus_ATCC10876	NA	AK	2	6
Bacillus_cereus_ATCC10876	NA	AK	3	6
Bacillus_cereus_ATCC10876	NA	CLR	1	5
Bacillus_cereus_ATCC10876	NA	CLR	2	6
Bacillus_cereus_ATCC10876	NA	CLR	3	6
Bacillus_cereus_ATCC10876	NA	TZP	1	0
Bacillus_cereus_ATCC10876	NA	TZP	2	0
Bacillus_cereus_ATCC10876	NA	TZP	3	0
Bacillus_cereus_ATCC10876	NA	CRO	1	0
Bacillus_cereus_ATCC10876	NA	CRO	2	0
Bacillus_cereus_ATCC10876	NA	CRO	3	0
Bacillus_cereus_ATCC10876	NA	VA	1	2
Bacillus_cereus_ATCC10876	NA	VA	2	2
Bacillus_cereus_ATCC10876	NA	VA	3	2
Bacillus_cereus_ATCC10876	NA	MEM	1	2
Bacillus_cereus_ATCC10876	NA	MEM	2	2
Bacillus_cereus_ATCC10876	NA	MEM	3	2
Bacillus_cereus_ATCC10876	PWA	OFX	1	4
Bacillus_cereus_ATCC10876	PWA	OFX	2	5
Bacillus_cereus_ATCC10876	PWA	OFX	3	5
Bacillus_cereus_ATCC10876	PWA	AMC	1	0
Bacillus_cereus_ATCC10876	PWA	AMC	2	0
Bacillus_cereus_ATCC10876	PWA	AMC	3	0
Bacillus_cereus_ATCC10876	PWA	AK	1	7
Bacillus_cereus_ATCC10876	PWA	AK	2	5
Bacillus_cereus_ATCC10876	PWA	AK	3	6
Bacillus_cereus_ATCC10876	PWA	CLR	1	6
Bacillus_cereus_ATCC10876	PWA	CLR	2	7
Bacillus_cereus_ATCC10876	PWA	CLR	3	7
Bacillus_cereus_ATCC10876	PWA	TZP	1	0
Bacillus_cereus_ATCC10876	PWA	TZP	2	0
Bacillus_cereus_ATCC10876	PWA	TZP	3	0
Bacillus_cereus_ATCC10876	PWA	CRO	1	0
Bacillus_cereus_ATCC10876	PWA	CRO	2	0
Bacillus_cereus_ATCC10876	PWA	CRO	3	0
Bacillus_cereus_ATCC10876	PWA	VA	1	4
Bacillus_cereus_ATCC10876	PWA	VA	2	4
Bacillus_cereus_ATCC10876	PWA	VA	3	4
Bacillus_cereus_ATCC10876	PWA	MEM	1	0
Bacillus_cereus_ATCC10876	PWA	MEM	2	0
Bacillus_cereus_ATCC10876	PWA	MEM	3	0
Bacillus_cereus_ATCC10876	BHI	OFX	1	5
Bacillus_cereus_ATCC10876	BHI	OFX	2	5
Bacillus_cereus_ATCC10876	BHI	OFX	3	5
Bacillus_cereus_ATCC10876	BHI	AMC	1	0
Bacillus_cereus_ATCC10876	BHI	AMC	2	0
Bacillus_cereus_ATCC10876	BHI	AMC	3	0
Bacillus_cereus_ATCC10876	BHI	AK	1	5
Bacillus_cereus_ATCC10876	BHI	AK	2	5
Bacillus_cereus_ATCC10876	BHI	AK	3	5
Bacillus_cereus_ATCC10876	BHI	CLR	1	6
Bacillus_cereus_ATCC10876	BHI	CLR	2	5
Bacillus_cereus_ATCC10876	BHI	CLR	3	6
Bacillus_cereus_ATCC10876	BHI	TZP	1	0
Bacillus_cereus_ATCC10876	BHI	TZP	2	0
Bacillus_cereus_ATCC10876	BHI	TZP	3	0
Bacillus_cereus_ATCC10876	BHI	CRO	1	0
Bacillus_cereus_ATCC10876	BHI	CRO	2	0
Bacillus_cereus_ATCC10876	BHI	CRO	3	0
Bacillus_cereus_ATCC10876	BHI	VA	1	3
Bacillus_cereus_ATCC10876	BHI	VA	2	3
Bacillus_cereus_ATCC10876	BHI	VA	3	3
Bacillus_cereus_ATCC10876	BHI	MEM	1	0
Bacillus_cereus_ATCC10876	BHI	MEM	2	0
Bacillus_cereus_ATCC10876	BHI	MEM	3	0
Bacillus_cereus_ATCC10876	PCA	OFX	1	9
Bacillus_cereus_ATCC10876	PCA	OFX	2	10
Bacillus_cereus_ATCC10876	PCA	OFX	3	10
Bacillus_cereus_ATCC10876	PCA	AMC	1	0
Bacillus_cereus_ATCC10876	PCA	AMC	2	0
Bacillus_cereus_ATCC10876	PCA	AMC	3	0
Bacillus_cereus_ATCC10876	PCA	AK	1	7
Bacillus_cereus_ATCC10876	PCA	AK	2	8
Bacillus_cereus_ATCC10876	PCA	AK	3	8
Bacillus_cereus_ATCC10876	PCA	CLR	1	7
Bacillus_cereus_ATCC10876	PCA	CLR	2	6
Bacillus_cereus_ATCC10876	PCA	CLR	3	7
Bacillus_cereus_ATCC10876	PCA	TZP	1	4
Bacillus_cereus_ATCC10876	PCA	TZP	2	4
Bacillus_cereus_ATCC10876	PCA	TZP	3	4
Bacillus_cereus_ATCC10876	PCA	CRO	1	0
Bacillus_cereus_ATCC10876	PCA	CRO	2	0
Bacillus_cereus_ATCC10876	PCA	CRO	3	0
Bacillus_cereus_ATCC10876	PCA	VA	1	4
Bacillus_cereus_ATCC10876	PCA	VA	2	4
Bacillus_cereus_ATCC10876	PCA	VA	3	4
Bacillus_cereus_ATCC10876	PCA	MEM	1	2
Bacillus_cereus_ATCC10876	PCA	MEM	2	2
Bacillus_cereus_ATCC10876	PCA	MEM	3	2
Bacillus_cereus_ATCC10876	RSTA	OFX	1	4
Bacillus_cereus_ATCC10876	RSTA	OFX	2	4
Bacillus_cereus_ATCC10876	RSTA	OFX	3	4
Bacillus_cereus_ATCC10876	RSTA	AMC	1	0
Bacillus_cereus_ATCC10876	RSTA	AMC	2	0
Bacillus_cereus_ATCC10876	RSTA	AMC	3	0
Bacillus_cereus_ATCC10876	RSTA	AK	1	6
Bacillus_cereus_ATCC10876	RSTA	AK	2	5
Bacillus_cereus_ATCC10876	RSTA	AK	3	6
Bacillus_cereus_ATCC10876	RSTA	CLR	1	5
Bacillus_cereus_ATCC10876	RSTA	CLR	2	5
Bacillus_cereus_ATCC10876	RSTA	CLR	3	5
Bacillus_cereus_ATCC10876	RSTA	TZP	1	0
Bacillus_cereus_ATCC10876	RSTA	TZP	2	0
Bacillus_cereus_ATCC10876	RSTA	TZP	3	0
Bacillus_cereus_ATCC10876	RSTA	CRO	1	0
Bacillus_cereus_ATCC10876	RSTA	CRO	2	0
Bacillus_cereus_ATCC10876	RSTA	CRO	3	0
Bacillus_cereus_ATCC10876	RSTA	VA	1	4
Bacillus_cereus_ATCC10876	RSTA	VA	2	3
Bacillus_cereus_ATCC10876	RSTA	VA	3	4
Bacillus_cereus_ATCC10876	RSTA	MEM	1	2
Bacillus_cereus_ATCC10876	RSTA	MEM	2	2
Bacillus_cereus_ATCC10876	RSTA	MEM	3	2
Shigella_sonnei_ATCC 29930	MHA	OFX	1	8
Shigella_sonnei_ATCC 29930	MHA	OFX	2	8
Shigella_sonnei_ATCC 29930	MHA	OFX	3	8
Shigella_sonnei_ATCC 29930	MHA	AMC	1	0
Shigella_sonnei_ATCC 29930	MHA	AMC	2	0
Shigella_sonnei_ATCC 29930	MHA	AMC	3	0
Shigella_sonnei_ATCC 29930	MHA	AK	1	5
Shigella_sonnei_ATCC 29930	MHA	AK	2	3
Shigella_sonnei_ATCC 29930	MHA	AK	3	4
Shigella_sonnei_ATCC 29930	MHA	CLR	1	3
Shigella_sonnei_ATCC 29930	MHA	CLR	2	3
Shigella_sonnei_ATCC 29930	MHA	CLR	3	3
Shigella_sonnei_ATCC 29930	MHA	TZP	1	5
Shigella_sonnei_ATCC 29930	MHA	TZP	2	5
Shigella_sonnei_ATCC 29930	MHA	TZP	3	5
Shigella_sonnei_ATCC 29930	MHA	CRO	1	5
Shigella_sonnei_ATCC 29930	MHA	CRO	2	6
Shigella_sonnei_ATCC 29930	MHA	CRO	3	6
Shigella_sonnei_ATCC 29930	MHA	VA	1	0
Shigella_sonnei_ATCC 29930	MHA	VA	2	0
Shigella_sonnei_ATCC 29930	MHA	VA	3	0
Shigella_sonnei_ATCC 29930	MHA	MEM	1	4
Shigella_sonnei_ATCC 29930	MHA	MEM	2	4
Shigella_sonnei_ATCC 29930	MHA	MEM	3	4
Shigella_sonnei_ATCC 29930	LBA	OFX	1	12
Shigella_sonnei_ATCC 29930	LBA	OFX	2	11
Shigella_sonnei_ATCC 29930	LBA	OFX	3	12
Shigella_sonnei_ATCC 29930	LBA	AMC	1	0
Shigella_sonnei_ATCC 29930	LBA	AMC	2	0
Shigella_sonnei_ATCC 29930	LBA	AMC	3	0
Shigella_sonnei_ATCC 29930	LBA	AK	1	5
Shigella_sonnei_ATCC 29930	LBA	AK	2	5
Shigella_sonnei_ATCC 29930	LBA	AK	3	5
Shigella_sonnei_ATCC 29930	LBA	CLR	1	0
Shigella_sonnei_ATCC 29930	LBA	CLR	2	0
Shigella_sonnei_ATCC 29930	LBA	CLR	3	0
Shigella_sonnei_ATCC 29930	LBA	TZP	1	5
Shigella_sonnei_ATCC 29930	LBA	TZP	2	4
Shigella_sonnei_ATCC 29930	LBA	TZP	3	5
Shigella_sonnei_ATCC 29930	LBA	CRO	1	8
Shigella_sonnei_ATCC 29930	LBA	CRO	2	5
Shigella_sonnei_ATCC 29930	LBA	CRO	3	7
Shigella_sonnei_ATCC 29930	LBA	VA	1	0
Shigella_sonnei_ATCC 29930	LBA	VA	2	0
Shigella_sonnei_ATCC 29930	LBA	VA	3	0
Shigella_sonnei_ATCC 29930	LBA	MEM	1	4
Shigella_sonnei_ATCC 29930	LBA	MEM	2	4
Shigella_sonnei_ATCC 29930	LBA	MEM	3	4
Shigella_sonnei_ATCC 29930	NA	OFX	1	12
Shigella_sonnei_ATCC 29930	NA	OFX	2	12
Shigella_sonnei_ATCC 29930	NA	OFX	3	12
Shigella_sonnei_ATCC 29930	NA	AMC	1	0
Shigella_sonnei_ATCC 29930	NA	AMC	2	0
Shigella_sonnei_ATCC 29930	NA	AMC	3	0
Shigella_sonnei_ATCC 29930	NA	AK	1	0
Shigella_sonnei_ATCC 29930	NA	AK	2	0
Shigella_sonnei_ATCC 29930	NA	AK	3	0
Shigella_sonnei_ATCC 29930	NA	CLR	1	0
Shigella_sonnei_ATCC 29930	NA	CLR	2	0
Shigella_sonnei_ATCC 29930	NA	CLR	3	0
Shigella_sonnei_ATCC 29930	NA	TZP	1	3
Shigella_sonnei_ATCC 29930	NA	TZP	2	3
Shigella_sonnei_ATCC 29930	NA	TZP	3	3
Shigella_sonnei_ATCC 29930	NA	CRO	1	8
Shigella_sonnei_ATCC 29930	NA	CRO	2	7
Shigella_sonnei_ATCC 29930	NA	CRO	3	8
Shigella_sonnei_ATCC 29930	NA	VA	1	0
Shigella_sonnei_ATCC 29930	NA	VA	2	0
Shigella_sonnei_ATCC 29930	NA	VA	3	0
Shigella_sonnei_ATCC 29930	NA	MEM	1	0
Shigella_sonnei_ATCC 29930	NA	MEM	2	0
Shigella_sonnei_ATCC 29930	NA	MEM	3	0
Shigella_sonnei_ATCC 29930	PWA	OFX	1	5
Shigella_sonnei_ATCC 29930	PWA	OFX	2	6
Shigella_sonnei_ATCC 29930	PWA	OFX	3	6
Shigella_sonnei_ATCC 29930	PWA	AMC	1	0
Shigella_sonnei_ATCC 29930	PWA	AMC	2	0
Shigella_sonnei_ATCC 29930	PWA	AMC	3	0
Shigella_sonnei_ATCC 29930	PWA	AK	1	6
Shigella_sonnei_ATCC 29930	PWA	AK	2	5
Shigella_sonnei_ATCC 29930	PWA	AK	3	6
Shigella_sonnei_ATCC 29930	PWA	CLR	1	3
Shigella_sonnei_ATCC 29930	PWA	CLR	2	4
Shigella_sonnei_ATCC 29930	PWA	CLR	3	4
Shigella_sonnei_ATCC 29930	PWA	TZP	1	5
Shigella_sonnei_ATCC 29930	PWA	TZP	2	4
Shigella_sonnei_ATCC 29930	PWA	TZP	3	5
Shigella_sonnei_ATCC 29930	PWA	CRO	1	7
Shigella_sonnei_ATCC 29930	PWA	CRO	2	9
Shigella_sonnei_ATCC 29930	PWA	CRO	3	8
Shigella_sonnei_ATCC 29930	PWA	VA	1	0
Shigella_sonnei_ATCC 29930	PWA	VA	2	0
Shigella_sonnei_ATCC 29930	PWA	VA	3	0
Shigella_sonnei_ATCC 29930	PWA	MEM	1	0
Shigella_sonnei_ATCC 29930	PWA	MEM	2	0
Shigella_sonnei_ATCC 29930	PWA	MEM	3	0
Shigella_sonnei_ATCC 29930	BHI	OFX	1	11
Shigella_sonnei_ATCC 29930	BHI	OFX	2	12
Shigella_sonnei_ATCC 29930	BHI	OFX	3	12
Shigella_sonnei_ATCC 29930	BHI	AMC	1	0
Shigella_sonnei_ATCC 29930	BHI	AMC	2	0
Shigella_sonnei_ATCC 29930	BHI	AMC	3	0
Shigella_sonnei_ATCC 29930	BHI	AK	1	5
Shigella_sonnei_ATCC 29930	BHI	AK	2	5
Shigella_sonnei_ATCC 29930	BHI	AK	3	5
Shigella_sonnei_ATCC 29930	BHI	CLR	1	0
Shigella_sonnei_ATCC 29930	BHI	CLR	2	0
Shigella_sonnei_ATCC 29930	BHI	CLR	3	0
Shigella_sonnei_ATCC 29930	BHI	TZP	1	3
Shigella_sonnei_ATCC 29930	BHI	TZP	2	4
Shigella_sonnei_ATCC 29930	BHI	TZP	3	4
Shigella_sonnei_ATCC 29930	BHI	CRO	1	6
Shigella_sonnei_ATCC 29930	BHI	CRO	2	8
Shigella_sonnei_ATCC 29930	BHI	CRO	3	7
Shigella_sonnei_ATCC 29930	BHI	VA	1	0
Shigella_sonnei_ATCC 29930	BHI	VA	2	0
Shigella_sonnei_ATCC 29930	BHI	VA	3	0
Shigella_sonnei_ATCC 29930	BHI	MEM	1	3
Shigella_sonnei_ATCC 29930	BHI	MEM	2	4
Shigella_sonnei_ATCC 29930	BHI	MEM	3	4
Shigella_sonnei_ATCC 29930	PCA	OFX	1	11
Shigella_sonnei_ATCC 29930	PCA	OFX	2	11
Shigella_sonnei_ATCC 29930	PCA	OFX	3	11
Shigella_sonnei_ATCC 29930	PCA	AMC	1	0
Shigella_sonnei_ATCC 29930	PCA	AMC	2	0
Shigella_sonnei_ATCC 29930	PCA	AMC	3	0
Shigella_sonnei_ATCC 29930	PCA	AK	1	0
Shigella_sonnei_ATCC 29930	PCA	AK	2	0
Shigella_sonnei_ATCC 29930	PCA	AK	3	0
Shigella_sonnei_ATCC 29930	PCA	CLR	1	0
Shigella_sonnei_ATCC 29930	PCA	CLR	2	0
Shigella_sonnei_ATCC 29930	PCA	CLR	3	0
Shigella_sonnei_ATCC 29930	PCA	TZP	1	5
Shigella_sonnei_ATCC 29930	PCA	TZP	2	5
Shigella_sonnei_ATCC 29930	PCA	TZP	3	5
Shigella_sonnei_ATCC 29930	PCA	CRO	1	8
Shigella_sonnei_ATCC 29930	PCA	CRO	2	7
Shigella_sonnei_ATCC 29930	PCA	CRO	3	8
Shigella_sonnei_ATCC 29930	PCA	VA	1	0
Shigella_sonnei_ATCC 29930	PCA	VA	2	0
Shigella_sonnei_ATCC 29930	PCA	VA	3	0
Shigella_sonnei_ATCC 29930	PCA	MEM	1	5
Shigella_sonnei_ATCC 29930	PCA	MEM	2	6
Shigella_sonnei_ATCC 29930	PCA	MEM	3	6
Shigella_sonnei_ATCC 29930	RSTA	OFX	1	10
Shigella_sonnei_ATCC 29930	RSTA	OFX	2	11
Shigella_sonnei_ATCC 29930	RSTA	OFX	3	11
Shigella_sonnei_ATCC 29930	RSTA	AMC	1	7
Shigella_sonnei_ATCC 29930	RSTA	AMC	2	8
Shigella_sonnei_ATCC 29930	RSTA	AMC	3	8
Shigella_sonnei_ATCC 29930	RSTA	AK	1	4
Shigella_sonnei_ATCC 29930	RSTA	AK	2	3
Shigella_sonnei_ATCC 29930	RSTA	AK	3	4
Shigella_sonnei_ATCC 29930	RSTA	CLR	1	0
Shigella_sonnei_ATCC 29930	RSTA	CLR	2	0
Shigella_sonnei_ATCC 29930	RSTA	CLR	3	0
Shigella_sonnei_ATCC 29930	RSTA	TZP	1	3
Shigella_sonnei_ATCC 29930	RSTA	TZP	2	3
Shigella_sonnei_ATCC 29930	RSTA	TZP	3	3
Shigella_sonnei_ATCC 29930	RSTA	CRO	1	9
Shigella_sonnei_ATCC 29930	RSTA	CRO	2	8
Shigella_sonnei_ATCC 29930	RSTA	CRO	3	9
Shigella_sonnei_ATCC 29930	RSTA	VA	1	0
Shigella_sonnei_ATCC 29930	RSTA	VA	2	0
Shigella_sonnei_ATCC 29930	RSTA	VA	3	0
Shigella_sonnei_ATCC 29930	RSTA	MEM	1	3
Shigella_sonnei_ATCC 29930	RSTA	MEM	2	3
Shigella_sonnei_ATCC 29930	RSTA	MEM	3	3
Enterococcus_faecalis_ATCC29212	MHA	OFX	1	10
Enterococcus_faecalis_ATCC29212	MHA	OFX	2	9
Enterococcus_faecalis_ATCC29212	MHA	OFX	3	10
Enterococcus_faecalis_ATCC29212	MHA	AMC	1	6
Enterococcus_faecalis_ATCC29212	MHA	AMC	2	8
Enterococcus_faecalis_ATCC29212	MHA	AMC	3	7
Enterococcus_faecalis_ATCC29212	MHA	AK	1	8
Enterococcus_faecalis_ATCC29212	MHA	AK	2	10
Enterococcus_faecalis_ATCC29212	MHA	AK	3	9
Enterococcus_faecalis_ATCC29212	MHA	CLR	1	8
Enterococcus_faecalis_ATCC29212	MHA	CLR	2	7
Enterococcus_faecalis_ATCC29212	MHA	CLR	3	8
Enterococcus_faecalis_ATCC29212	MHA	TZP	1	5
Enterococcus_faecalis_ATCC29212	MHA	TZP	2	4
Enterococcus_faecalis_ATCC29212	MHA	TZP	3	5
Enterococcus_faecalis_ATCC29212	MHA	CRO	1	7
Enterococcus_faecalis_ATCC29212	MHA	CRO	2	6
Enterococcus_faecalis_ATCC29212	MHA	CRO	3	7
Enterococcus_faecalis_ATCC29212	MHA	VA	1	8
Enterococcus_faecalis_ATCC29212	MHA	VA	2	7
Enterococcus_faecalis_ATCC29212	MHA	VA	3	8
Enterococcus_faecalis_ATCC29212	MHA	MEM	1	4
Enterococcus_faecalis_ATCC29212	MHA	MEM	2	4
Enterococcus_faecalis_ATCC29212	MHA	MEM	3	4
Enterococcus_faecalis_ATCC29212	LBA	OFX	1	6
Enterococcus_faecalis_ATCC29212	LBA	OFX	2	7
Enterococcus_faecalis_ATCC29212	LBA	OFX	3	7
Enterococcus_faecalis_ATCC29212	LBA	AMC	1	4
Enterococcus_faecalis_ATCC29212	LBA	AMC	2	3
Enterococcus_faecalis_ATCC29212	LBA	AMC	3	4
Enterococcus_faecalis_ATCC29212	LBA	AK	1	7
Enterococcus_faecalis_ATCC29212	LBA	AK	2	8
Enterococcus_faecalis_ATCC29212	LBA	AK	3	8
Enterococcus_faecalis_ATCC29212	LBA	CLR	1	11
Enterococcus_faecalis_ATCC29212	LBA	CLR	2	11
Enterococcus_faecalis_ATCC29212	LBA	CLR	3	11
Enterococcus_faecalis_ATCC29212	LBA	TZP	1	3
Enterococcus_faecalis_ATCC29212	LBA	TZP	2	4
Enterococcus_faecalis_ATCC29212	LBA	TZP	3	4
Enterococcus_faecalis_ATCC29212	LBA	CRO	1	11
Enterococcus_faecalis_ATCC29212	LBA	CRO	2	15
Enterococcus_faecalis_ATCC29212	LBA	CRO	3	13
Enterococcus_faecalis_ATCC29212	LBA	VA	1	6
Enterococcus_faecalis_ATCC29212	LBA	VA	2	6
Enterococcus_faecalis_ATCC29212	LBA	VA	3	6
Enterococcus_faecalis_ATCC29212	LBA	MEM	1	3
Enterococcus_faecalis_ATCC29212	LBA	MEM	2	3
Enterococcus_faecalis_ATCC29212	LBA	MEM	3	3
Enterococcus_faecalis_ATCC29212	NA	OFX	1	9
Enterococcus_faecalis_ATCC29212	NA	OFX	2	9
Enterococcus_faecalis_ATCC29212	NA	OFX	3	9
Enterococcus_faecalis_ATCC29212	NA	AMC	1	7
Enterococcus_faecalis_ATCC29212	NA	AMC	2	7
Enterococcus_faecalis_ATCC29212	NA	AMC	3	7
Enterococcus_faecalis_ATCC29212	NA	AK	1	8
Enterococcus_faecalis_ATCC29212	NA	AK	2	9
Enterococcus_faecalis_ATCC29212	NA	AK	3	9
Enterococcus_faecalis_ATCC29212	NA	CLR	1	7
Enterococcus_faecalis_ATCC29212	NA	CLR	2	7
Enterococcus_faecalis_ATCC29212	NA	CLR	3	7
Enterococcus_faecalis_ATCC29212	NA	TZP	1	4
Enterococcus_faecalis_ATCC29212	NA	TZP	2	4
Enterococcus_faecalis_ATCC29212	NA	TZP	3	4
Enterococcus_faecalis_ATCC29212	NA	CRO	1	6
Enterococcus_faecalis_ATCC29212	NA	CRO	2	6
Enterococcus_faecalis_ATCC29212	NA	CRO	3	6
Enterococcus_faecalis_ATCC29212	NA	VA	1	7
Enterococcus_faecalis_ATCC29212	NA	VA	2	7
Enterococcus_faecalis_ATCC29212	NA	VA	3	7
Enterococcus_faecalis_ATCC29212	NA	MEM	1	3
Enterococcus_faecalis_ATCC29212	NA	MEM	2	3
Enterococcus_faecalis_ATCC29212	NA	MEM	3	3
Enterococcus_faecalis_ATCC29212	PWA	OFX	1	9
Enterococcus_faecalis_ATCC29212	PWA	OFX	2	8
Enterococcus_faecalis_ATCC29212	PWA	OFX	3	9
Enterococcus_faecalis_ATCC29212	PWA	AMC	1	5
Enterococcus_faecalis_ATCC29212	PWA	AMC	2	6
Enterococcus_faecalis_ATCC29212	PWA	AMC	3	6
Enterococcus_faecalis_ATCC29212	PWA	AK	1	8
Enterococcus_faecalis_ATCC29212	PWA	AK	2	7
Enterococcus_faecalis_ATCC29212	PWA	AK	3	8
Enterococcus_faecalis_ATCC29212	PWA	CLR	1	7
Enterococcus_faecalis_ATCC29212	PWA	CLR	2	8
Enterococcus_faecalis_ATCC29212	PWA	CLR	3	8
Enterococcus_faecalis_ATCC29212	PWA	TZP	1	3
Enterococcus_faecalis_ATCC29212	PWA	TZP	2	2
Enterococcus_faecalis_ATCC29212	PWA	TZP	3	3
Enterococcus_faecalis_ATCC29212	PWA	CRO	1	15
Enterococcus_faecalis_ATCC29212	PWA	CRO	2	15
Enterococcus_faecalis_ATCC29212	PWA	CRO	3	15
Enterococcus_faecalis_ATCC29212	PWA	VA	1	7
Enterococcus_faecalis_ATCC29212	PWA	VA	2	6
Enterococcus_faecalis_ATCC29212	PWA	VA	3	7
Enterococcus_faecalis_ATCC29212	PWA	MEM	1	3
Enterococcus_faecalis_ATCC29212	PWA	MEM	2	3
Enterococcus_faecalis_ATCC29212	PWA	MEM	3	3
Enterococcus_faecalis_ATCC29212	BHI	OFX	1	9
Enterococcus_faecalis_ATCC29212	BHI	OFX	2	10
Enterococcus_faecalis_ATCC29212	BHI	OFX	3	10
Enterococcus_faecalis_ATCC29212	BHI	AMC	1	5
Enterococcus_faecalis_ATCC29212	BHI	AMC	2	4
Enterococcus_faecalis_ATCC29212	BHI	AMC	3	5
Enterococcus_faecalis_ATCC29212	BHI	AK	1	7
Enterococcus_faecalis_ATCC29212	BHI	AK	2	6
Enterococcus_faecalis_ATCC29212	BHI	AK	3	7
Enterococcus_faecalis_ATCC29212	BHI	CLR	1	15
Enterococcus_faecalis_ATCC29212	BHI	CLR	2	15
Enterococcus_faecalis_ATCC29212	BHI	CLR	3	15
Enterococcus_faecalis_ATCC29212	BHI	TZP	1	2
Enterococcus_faecalis_ATCC29212	BHI	TZP	2	2
Enterococcus_faecalis_ATCC29212	BHI	TZP	3	2
Enterococcus_faecalis_ATCC29212	BHI	CRO	1	10
Enterococcus_faecalis_ATCC29212	BHI	CRO	2	11
Enterococcus_faecalis_ATCC29212	BHI	CRO	3	11
Enterococcus_faecalis_ATCC29212	BHI	VA	1	6
Enterococcus_faecalis_ATCC29212	BHI	VA	2	6
Enterococcus_faecalis_ATCC29212	BHI	VA	3	6
Enterococcus_faecalis_ATCC29212	BHI	MEM	1	3
Enterococcus_faecalis_ATCC29212	BHI	MEM	2	3
Enterococcus_faecalis_ATCC29212	BHI	MEM	3	3
Enterococcus_faecalis_ATCC29212	PCA	OFX	1	5
Enterococcus_faecalis_ATCC29212	PCA	OFX	2	6
Enterococcus_faecalis_ATCC29212	PCA	OFX	3	6
Enterococcus_faecalis_ATCC29212	PCA	AMC	1	4
Enterococcus_faecalis_ATCC29212	PCA	AMC	2	5
Enterococcus_faecalis_ATCC29212	PCA	AMC	3	5
Enterococcus_faecalis_ATCC29212	PCA	AK	1	9
Enterococcus_faecalis_ATCC29212	PCA	AK	2	8
Enterococcus_faecalis_ATCC29212	PCA	AK	3	9
Enterococcus_faecalis_ATCC29212	PCA	CLR	1	8
Enterococcus_faecalis_ATCC29212	PCA	CLR	2	8
Enterococcus_faecalis_ATCC29212	PCA	CLR	3	8
Enterococcus_faecalis_ATCC29212	PCA	TZP	1	2
Enterococcus_faecalis_ATCC29212	PCA	TZP	2	1
Enterococcus_faecalis_ATCC29212	PCA	TZP	3	2
Enterococcus_faecalis_ATCC29212	PCA	CRO	1	13
Enterococcus_faecalis_ATCC29212	PCA	CRO	2	11
Enterococcus_faecalis_ATCC29212	PCA	CRO	3	12
Enterococcus_faecalis_ATCC29212	PCA	VA	1	4
Enterococcus_faecalis_ATCC29212	PCA	VA	2	5
Enterococcus_faecalis_ATCC29212	PCA	VA	3	5
Enterococcus_faecalis_ATCC29212	PCA	MEM	1	4
Enterococcus_faecalis_ATCC29212	PCA	MEM	2	3
Enterococcus_faecalis_ATCC29212	PCA	MEM	3	4
Enterococcus_faecalis_ATCC29212	RSTA	OFX	1	10
Enterococcus_faecalis_ATCC29212	RSTA	OFX	2	9
Enterococcus_faecalis_ATCC29212	RSTA	OFX	3	10
Enterococcus_faecalis_ATCC29212	RSTA	AMC	1	5
Enterococcus_faecalis_ATCC29212	RSTA	AMC	2	8
Enterococcus_faecalis_ATCC29212	RSTA	AMC	3	7
Enterococcus_faecalis_ATCC29212	RSTA	AK	1	7
Enterococcus_faecalis_ATCC29212	RSTA	AK	2	8
Enterococcus_faecalis_ATCC29212	RSTA	AK	3	8
Enterococcus_faecalis_ATCC29212	RSTA	CLR	1	12
Enterococcus_faecalis_ATCC29212	RSTA	CLR	2	11
Enterococcus_faecalis_ATCC29212	RSTA	CLR	3	12
Enterococcus_faecalis_ATCC29212	RSTA	TZP	1	1
Enterococcus_faecalis_ATCC29212	RSTA	TZP	2	1
Enterococcus_faecalis_ATCC29212	RSTA	TZP	3	1
Enterococcus_faecalis_ATCC29212	RSTA	CRO	1	12
Enterococcus_faecalis_ATCC29212	RSTA	CRO	2	13
Enterococcus_faecalis_ATCC29212	RSTA	CRO	3	13
Enterococcus_faecalis_ATCC29212	RSTA	VA	1	7
Enterococcus_faecalis_ATCC29212	RSTA	VA	2	6
Enterococcus_faecalis_ATCC29212	RSTA	VA	3	7
Enterococcus_faecalis_ATCC29212	RSTA	MEM	1	5
Enterococcus_faecalis_ATCC29212	RSTA	MEM	2	4
Enterococcus_faecalis_ATCC29212	RSTA	MEM	3	5
Escherichia_coli_ATCC8739	MHA	OFX	1	7
Escherichia_coli_ATCC8739	MHA	OFX	2	8
Escherichia_coli_ATCC8739	MHA	OFX	3	8
Escherichia_coli_ATCC8739	MHA	AMC	1	3
Escherichia_coli_ATCC8739	MHA	AMC	2	3
Escherichia_coli_ATCC8739	MHA	AMC	3	3
Escherichia_coli_ATCC8739	MHA	AK	1	3
Escherichia_coli_ATCC8739	MHA	AK	2	4
Escherichia_coli_ATCC8739	MHA	AK	3	4
Escherichia_coli_ATCC8739	MHA	CLR	1	2
Escherichia_coli_ATCC8739	MHA	CLR	2	3
Escherichia_coli_ATCC8739	MHA	CLR	3	3
Escherichia_coli_ATCC8739	MHA	TZP	1	2
Escherichia_coli_ATCC8739	MHA	TZP	2	2
Escherichia_coli_ATCC8739	MHA	TZP	3	2
Escherichia_coli_ATCC8739	MHA	CRO	1	5
Escherichia_coli_ATCC8739	MHA	CRO	2	4
Escherichia_coli_ATCC8739	MHA	CRO	3	5
Escherichia_coli_ATCC8739	MHA	VA	1	0
Escherichia_coli_ATCC8739	MHA	VA	2	0
Escherichia_coli_ATCC8739	MHA	VA	3	0
Escherichia_coli_ATCC8739	MHA	MEM	1	0
Escherichia_coli_ATCC8739	MHA	MEM	2	0
Escherichia_coli_ATCC8739	MHA	MEM	3	0
Escherichia_coli_ATCC8739	LBA	OFX	1	8
Escherichia_coli_ATCC8739	LBA	OFX	2	9
Escherichia_coli_ATCC8739	LBA	OFX	3	9
Escherichia_coli_ATCC8739	LBA	AMC	1	2
Escherichia_coli_ATCC8739	LBA	AMC	2	2
Escherichia_coli_ATCC8739	LBA	AMC	3	2
Escherichia_coli_ATCC8739	LBA	AK	1	4
Escherichia_coli_ATCC8739	LBA	AK	2	3
Escherichia_coli_ATCC8739	LBA	AK	3	4
Escherichia_coli_ATCC8739	LBA	CLR	1	0
Escherichia_coli_ATCC8739	LBA	CLR	2	0
Escherichia_coli_ATCC8739	LBA	CLR	3	0
Escherichia_coli_ATCC8739	LBA	TZP	1	4
Escherichia_coli_ATCC8739	LBA	TZP	2	3
Escherichia_coli_ATCC8739	LBA	TZP	3	4
Escherichia_coli_ATCC8739	LBA	CRO	1	5
Escherichia_coli_ATCC8739	LBA	CRO	2	6
Escherichia_coli_ATCC8739	LBA	CRO	3	6
Escherichia_coli_ATCC8739	LBA	VA	1	0
Escherichia_coli_ATCC8739	LBA	VA	2	0
Escherichia_coli_ATCC8739	LBA	VA	3	0
Escherichia_coli_ATCC8739	LBA	MEM	1	3
Escherichia_coli_ATCC8739	LBA	MEM	2	3
Escherichia_coli_ATCC8739	LBA	MEM	3	3
Escherichia_coli_ATCC8739	NA	OFX	1	5
Escherichia_coli_ATCC8739	NA	OFX	2	5
Escherichia_coli_ATCC8739	NA	OFX	3	5
Escherichia_coli_ATCC8739	NA	AMC	1	3
Escherichia_coli_ATCC8739	NA	AMC	2	3
Escherichia_coli_ATCC8739	NA	AMC	3	3
Escherichia_coli_ATCC8739	NA	AK	1	4
Escherichia_coli_ATCC8739	NA	AK	2	4
Escherichia_coli_ATCC8739	NA	AK	3	4
Escherichia_coli_ATCC8739	NA	CLR	1	0
Escherichia_coli_ATCC8739	NA	CLR	2	0
Escherichia_coli_ATCC8739	NA	CLR	3	0
Escherichia_coli_ATCC8739	NA	TZP	1	3
Escherichia_coli_ATCC8739	NA	TZP	2	3
Escherichia_coli_ATCC8739	NA	TZP	3	3
Escherichia_coli_ATCC8739	NA	CRO	1	6
Escherichia_coli_ATCC8739	NA	CRO	2	5
Escherichia_coli_ATCC8739	NA	CRO	3	6
Escherichia_coli_ATCC8739	NA	VA	1	0
Escherichia_coli_ATCC8739	NA	VA	2	0
Escherichia_coli_ATCC8739	NA	VA	3	0
Escherichia_coli_ATCC8739	NA	MEM	1	3
Escherichia_coli_ATCC8739	NA	MEM	2	3
Escherichia_coli_ATCC8739	NA	MEM	3	3
Escherichia_coli_ATCC8739	PWA	OFX	1	5
Escherichia_coli_ATCC8739	PWA	OFX	2	6
Escherichia_coli_ATCC8739	PWA	OFX	3	6
Escherichia_coli_ATCC8739	PWA	AMC	1	5
Escherichia_coli_ATCC8739	PWA	AMC	2	4
Escherichia_coli_ATCC8739	PWA	AMC	3	5
Escherichia_coli_ATCC8739	PWA	AK	1	3
Escherichia_coli_ATCC8739	PWA	AK	2	3
Escherichia_coli_ATCC8739	PWA	AK	3	3
Escherichia_coli_ATCC8739	PWA	CLR	1	0
Escherichia_coli_ATCC8739	PWA	CLR	2	0
Escherichia_coli_ATCC8739	PWA	CLR	3	0
Escherichia_coli_ATCC8739	PWA	TZP	1	4
Escherichia_coli_ATCC8739	PWA	TZP	2	2
Escherichia_coli_ATCC8739	PWA	TZP	3	3
Escherichia_coli_ATCC8739	PWA	CRO	1	9
Escherichia_coli_ATCC8739	PWA	CRO	2	8
Escherichia_coli_ATCC8739	PWA	CRO	3	9
Escherichia_coli_ATCC8739	PWA	VA	1	0
Escherichia_coli_ATCC8739	PWA	VA	2	0
Escherichia_coli_ATCC8739	PWA	VA	3	0
Escherichia_coli_ATCC8739	PWA	MEM	1	0
Escherichia_coli_ATCC8739	PWA	MEM	2	0
Escherichia_coli_ATCC8739	PWA	MEM	3	0
Escherichia_coli_ATCC8739	BHI	OFX	1	11
Escherichia_coli_ATCC8739	BHI	OFX	2	10
Escherichia_coli_ATCC8739	BHI	OFX	3	11
Escherichia_coli_ATCC8739	BHI	AMC	1	5
Escherichia_coli_ATCC8739	BHI	AMC	2	4
Escherichia_coli_ATCC8739	BHI	AMC	3	5
Escherichia_coli_ATCC8739	BHI	AK	1	6
Escherichia_coli_ATCC8739	BHI	AK	2	5
Escherichia_coli_ATCC8739	BHI	AK	3	6
Escherichia_coli_ATCC8739	BHI	CLR	1	0
Escherichia_coli_ATCC8739	BHI	CLR	2	0
Escherichia_coli_ATCC8739	BHI	CLR	3	0
Escherichia_coli_ATCC8739	BHI	TZP	1	3
Escherichia_coli_ATCC8739	BHI	TZP	2	3
Escherichia_coli_ATCC8739	BHI	TZP	3	3
Escherichia_coli_ATCC8739	BHI	CRO	1	6
Escherichia_coli_ATCC8739	BHI	CRO	2	7
Escherichia_coli_ATCC8739	BHI	CRO	3	7
Escherichia_coli_ATCC8739	BHI	VA	1	0
Escherichia_coli_ATCC8739	BHI	VA	2	0
Escherichia_coli_ATCC8739	BHI	VA	3	0
Escherichia_coli_ATCC8739	BHI	MEM	1	3
Escherichia_coli_ATCC8739	BHI	MEM	2	4
Escherichia_coli_ATCC8739	BHI	MEM	3	4
Escherichia_coli_ATCC8739	PCA	OFX	1	6
Escherichia_coli_ATCC8739	PCA	OFX	2	7
Escherichia_coli_ATCC8739	PCA	OFX	3	7
Escherichia_coli_ATCC8739	PCA	AMC	1	6
Escherichia_coli_ATCC8739	PCA	AMC	2	7
Escherichia_coli_ATCC8739	PCA	AMC	3	7
Escherichia_coli_ATCC8739	PCA	AK	1	4
Escherichia_coli_ATCC8739	PCA	AK	2	6
Escherichia_coli_ATCC8739	PCA	AK	3	5
Escherichia_coli_ATCC8739	PCA	CLR	1	0
Escherichia_coli_ATCC8739	PCA	CLR	2	0
Escherichia_coli_ATCC8739	PCA	CLR	3	0
Escherichia_coli_ATCC8739	PCA	TZP	1	3
Escherichia_coli_ATCC8739	PCA	TZP	2	3
Escherichia_coli_ATCC8739	PCA	TZP	3	3
Escherichia_coli_ATCC8739	PCA	CRO	1	6
Escherichia_coli_ATCC8739	PCA	CRO	2	7
Escherichia_coli_ATCC8739	PCA	CRO	3	7
Escherichia_coli_ATCC8739	PCA	VA	1	1
Escherichia_coli_ATCC8739	PCA	VA	2	1
Escherichia_coli_ATCC8739	PCA	VA	3	1
Escherichia_coli_ATCC8739	PCA	MEM	1	4
Escherichia_coli_ATCC8739	PCA	MEM	2	3
Escherichia_coli_ATCC8739	PCA	MEM	3	4
Escherichia_coli_ATCC8739	RSTA	OFX	1	4
Escherichia_coli_ATCC8739	RSTA	OFX	2	6
Escherichia_coli_ATCC8739	RSTA	OFX	3	5
Escherichia_coli_ATCC8739	RSTA	AMC	1	4
Escherichia_coli_ATCC8739	RSTA	AMC	2	4
Escherichia_coli_ATCC8739	RSTA	AMC	3	4
Escherichia_coli_ATCC8739	RSTA	AK	1	4
Escherichia_coli_ATCC8739	RSTA	AK	2	4
Escherichia_coli_ATCC8739	RSTA	AK	3	4
Escherichia_coli_ATCC8739	RSTA	CLR	1	0
Escherichia_coli_ATCC8739	RSTA	CLR	2	0
Escherichia_coli_ATCC8739	RSTA	CLR	3	0
Escherichia_coli_ATCC8739	RSTA	TZP	1	3
Escherichia_coli_ATCC8739	RSTA	TZP	2	2
Escherichia_coli_ATCC8739	RSTA	TZP	3	3
Escherichia_coli_ATCC8739	RSTA	CRO	1	6
Escherichia_coli_ATCC8739	RSTA	CRO	2	6
Escherichia_coli_ATCC8739	RSTA	CRO	3	6
Escherichia_coli_ATCC8739	RSTA	VA	1	0
Escherichia_coli_ATCC8739	RSTA	VA	2	0
Escherichia_coli_ATCC8739	RSTA	VA	3	0
Escherichia_coli_ATCC8739	RSTA	MEM	1	3
Escherichia_coli_ATCC8739	RSTA	MEM	2	2
Escherichia_coli_ATCC8739	RSTA	MEM	3	3
Lactobacillus_acidophilus_ATCC4356	MHA	OFX	1	9
Lactobacillus_acidophilus_ATCC4356	MHA	OFX	2	8
Lactobacillus_acidophilus_ATCC4356	MHA	OFX	3	9
Lactobacillus_acidophilus_ATCC4356	MHA	AMC	1	7
Lactobacillus_acidophilus_ATCC4356	MHA	AMC	2	6
Lactobacillus_acidophilus_ATCC4356	MHA	AMC	3	7
Lactobacillus_acidophilus_ATCC4356	MHA	AK	1	8
Lactobacillus_acidophilus_ATCC4356	MHA	AK	2	9
Lactobacillus_acidophilus_ATCC4356	MHA	AK	3	9
Lactobacillus_acidophilus_ATCC4356	MHA	CLR	1	2
Lactobacillus_acidophilus_ATCC4356	MHA	CLR	2	2
Lactobacillus_acidophilus_ATCC4356	MHA	CLR	3	2
Lactobacillus_acidophilus_ATCC4356	MHA	TZP	1	1
Lactobacillus_acidophilus_ATCC4356	MHA	TZP	2	1
Lactobacillus_acidophilus_ATCC4356	MHA	TZP	3	1
Lactobacillus_acidophilus_ATCC4356	MHA	CRO	1	5
Lactobacillus_acidophilus_ATCC4356	MHA	CRO	2	5
Lactobacillus_acidophilus_ATCC4356	MHA	CRO	3	5
Lactobacillus_acidophilus_ATCC4356	MHA	VA	1	4
Lactobacillus_acidophilus_ATCC4356	MHA	VA	2	3
Lactobacillus_acidophilus_ATCC4356	MHA	VA	3	4
Lactobacillus_acidophilus_ATCC4356	MHA	MEM	1	2
Lactobacillus_acidophilus_ATCC4356	MHA	MEM	2	2
Lactobacillus_acidophilus_ATCC4356	MHA	MEM	3	2
Lactobacillus_acidophilus_ATCC4356	LBA	OFX	1	9
Lactobacillus_acidophilus_ATCC4356	LBA	OFX	2	10
Lactobacillus_acidophilus_ATCC4356	LBA	OFX	3	10
Lactobacillus_acidophilus_ATCC4356	LBA	AMC	1	6
Lactobacillus_acidophilus_ATCC4356	LBA	AMC	2	5
Lactobacillus_acidophilus_ATCC4356	LBA	AMC	3	6
Lactobacillus_acidophilus_ATCC4356	LBA	AK	1	7
Lactobacillus_acidophilus_ATCC4356	LBA	AK	2	6
Lactobacillus_acidophilus_ATCC4356	LBA	AK	3	7
Lactobacillus_acidophilus_ATCC4356	LBA	CLR	1	0
Lactobacillus_acidophilus_ATCC4356	LBA	CLR	2	0
Lactobacillus_acidophilus_ATCC4356	LBA	CLR	3	0
Lactobacillus_acidophilus_ATCC4356	LBA	TZP	1	1
Lactobacillus_acidophilus_ATCC4356	LBA	TZP	2	1
Lactobacillus_acidophilus_ATCC4356	LBA	TZP	3	1
Lactobacillus_acidophilus_ATCC4356	LBA	CRO	1	5
Lactobacillus_acidophilus_ATCC4356	LBA	CRO	2	5
Lactobacillus_acidophilus_ATCC4356	LBA	CRO	3	5
Lactobacillus_acidophilus_ATCC4356	LBA	VA	1	4
Lactobacillus_acidophilus_ATCC4356	LBA	VA	2	5
Lactobacillus_acidophilus_ATCC4356	LBA	VA	3	5
Lactobacillus_acidophilus_ATCC4356	LBA	MEM	1	3
Lactobacillus_acidophilus_ATCC4356	LBA	MEM	2	2
Lactobacillus_acidophilus_ATCC4356	LBA	MEM	3	3
Lactobacillus_acidophilus_ATCC4356	NA	OFX	1	7
Lactobacillus_acidophilus_ATCC4356	NA	OFX	2	8
Lactobacillus_acidophilus_ATCC4356	NA	OFX	3	8
Lactobacillus_acidophilus_ATCC4356	NA	AMC	1	5
Lactobacillus_acidophilus_ATCC4356	NA	AMC	2	5
Lactobacillus_acidophilus_ATCC4356	NA	AMC	3	5
Lactobacillus_acidophilus_ATCC4356	NA	AK	1	6
Lactobacillus_acidophilus_ATCC4356	NA	AK	2	8
Lactobacillus_acidophilus_ATCC4356	NA	AK	3	7
Lactobacillus_acidophilus_ATCC4356	NA	CLR	1	0
Lactobacillus_acidophilus_ATCC4356	NA	CLR	2	0
Lactobacillus_acidophilus_ATCC4356	NA	CLR	3	0
Lactobacillus_acidophilus_ATCC4356	NA	TZP	1	1
Lactobacillus_acidophilus_ATCC4356	NA	TZP	2	1
Lactobacillus_acidophilus_ATCC4356	NA	TZP	3	1
Lactobacillus_acidophilus_ATCC4356	NA	CRO	1	5
Lactobacillus_acidophilus_ATCC4356	NA	CRO	2	4
Lactobacillus_acidophilus_ATCC4356	NA	CRO	3	5
Lactobacillus_acidophilus_ATCC4356	NA	VA	1	3
Lactobacillus_acidophilus_ATCC4356	NA	VA	2	3
Lactobacillus_acidophilus_ATCC4356	NA	VA	3	3
Lactobacillus_acidophilus_ATCC4356	NA	MEM	1	3
Lactobacillus_acidophilus_ATCC4356	NA	MEM	2	3
Lactobacillus_acidophilus_ATCC4356	NA	MEM	3	3
Lactobacillus_acidophilus_ATCC4356	PWA	OFX	1	7
Lactobacillus_acidophilus_ATCC4356	PWA	OFX	2	8
Lactobacillus_acidophilus_ATCC4356	PWA	OFX	3	8
Lactobacillus_acidophilus_ATCC4356	PWA	AMC	1	6
Lactobacillus_acidophilus_ATCC4356	PWA	AMC	2	5
Lactobacillus_acidophilus_ATCC4356	PWA	AMC	3	6
Lactobacillus_acidophilus_ATCC4356	PWA	AK	1	7
Lactobacillus_acidophilus_ATCC4356	PWA	AK	2	9
Lactobacillus_acidophilus_ATCC4356	PWA	AK	3	8
Lactobacillus_acidophilus_ATCC4356	PWA	CLR	1	1
Lactobacillus_acidophilus_ATCC4356	PWA	CLR	2	1
Lactobacillus_acidophilus_ATCC4356	PWA	CLR	3	1
Lactobacillus_acidophilus_ATCC4356	PWA	TZP	1	2
Lactobacillus_acidophilus_ATCC4356	PWA	TZP	2	1
Lactobacillus_acidophilus_ATCC4356	PWA	TZP	3	2
Lactobacillus_acidophilus_ATCC4356	PWA	CRO	1	5
Lactobacillus_acidophilus_ATCC4356	PWA	CRO	2	5
Lactobacillus_acidophilus_ATCC4356	PWA	CRO	3	5
Lactobacillus_acidophilus_ATCC4356	PWA	VA	1	3
Lactobacillus_acidophilus_ATCC4356	PWA	VA	2	4
Lactobacillus_acidophilus_ATCC4356	PWA	VA	3	4
Lactobacillus_acidophilus_ATCC4356	PWA	MEM	1	3
Lactobacillus_acidophilus_ATCC4356	PWA	MEM	2	3
Lactobacillus_acidophilus_ATCC4356	PWA	MEM	3	3
Lactobacillus_acidophilus_ATCC4356	BHI	OFX	1	9
Lactobacillus_acidophilus_ATCC4356	BHI	OFX	2	10
Lactobacillus_acidophilus_ATCC4356	BHI	OFX	3	10
Lactobacillus_acidophilus_ATCC4356	BHI	AMC	1	7
Lactobacillus_acidophilus_ATCC4356	BHI	AMC	2	6
Lactobacillus_acidophilus_ATCC4356	BHI	AMC	3	7
Lactobacillus_acidophilus_ATCC4356	BHI	AK	1	8
Lactobacillus_acidophilus_ATCC4356	BHI	AK	2	7
Lactobacillus_acidophilus_ATCC4356	BHI	AK	3	8
Lactobacillus_acidophilus_ATCC4356	BHI	CLR	1	0
Lactobacillus_acidophilus_ATCC4356	BHI	CLR	2	0
Lactobacillus_acidophilus_ATCC4356	BHI	CLR	3	0
Lactobacillus_acidophilus_ATCC4356	BHI	TZP	1	1
Lactobacillus_acidophilus_ATCC4356	BHI	TZP	2	1
Lactobacillus_acidophilus_ATCC4356	BHI	TZP	3	1
Lactobacillus_acidophilus_ATCC4356	BHI	CRO	1	5
Lactobacillus_acidophilus_ATCC4356	BHI	CRO	2	6
Lactobacillus_acidophilus_ATCC4356	BHI	CRO	3	6
Lactobacillus_acidophilus_ATCC4356	BHI	VA	1	3
Lactobacillus_acidophilus_ATCC4356	BHI	VA	2	3
Lactobacillus_acidophilus_ATCC4356	BHI	VA	3	3
Lactobacillus_acidophilus_ATCC4356	BHI	MEM	1	3
Lactobacillus_acidophilus_ATCC4356	BHI	MEM	2	2
Lactobacillus_acidophilus_ATCC4356	BHI	MEM	3	3
Lactobacillus_acidophilus_ATCC4356	PCA	OFX	1	6
Lactobacillus_acidophilus_ATCC4356	PCA	OFX	2	7
Lactobacillus_acidophilus_ATCC4356	PCA	OFX	3	7
Lactobacillus_acidophilus_ATCC4356	PCA	AMC	1	3
Lactobacillus_acidophilus_ATCC4356	PCA	AMC	2	4
Lactobacillus_acidophilus_ATCC4356	PCA	AMC	3	4
Lactobacillus_acidophilus_ATCC4356	PCA	AK	1	4
Lactobacillus_acidophilus_ATCC4356	PCA	AK	2	3
Lactobacillus_acidophilus_ATCC4356	PCA	AK	3	4
Lactobacillus_acidophilus_ATCC4356	PCA	CLR	1	0
Lactobacillus_acidophilus_ATCC4356	PCA	CLR	2	0
Lactobacillus_acidophilus_ATCC4356	PCA	CLR	3	0
Lactobacillus_acidophilus_ATCC4356	PCA	TZP	1	0
Lactobacillus_acidophilus_ATCC4356	PCA	TZP	2	0
Lactobacillus_acidophilus_ATCC4356	PCA	TZP	3	0
Lactobacillus_acidophilus_ATCC4356	PCA	CRO	1	5
Lactobacillus_acidophilus_ATCC4356	PCA	CRO	2	6
Lactobacillus_acidophilus_ATCC4356	PCA	CRO	3	6
Lactobacillus_acidophilus_ATCC4356	PCA	VA	1	2
Lactobacillus_acidophilus_ATCC4356	PCA	VA	2	4
Lactobacillus_acidophilus_ATCC4356	PCA	VA	3	3
Lactobacillus_acidophilus_ATCC4356	PCA	MEM	1	2
Lactobacillus_acidophilus_ATCC4356	PCA	MEM	2	3
Lactobacillus_acidophilus_ATCC4356	PCA	MEM	3	3
Lactobacillus_acidophilus_ATCC4356	RSTA	OFX	1	5
Lactobacillus_acidophilus_ATCC4356	RSTA	OFX	2	4
Lactobacillus_acidophilus_ATCC4356	RSTA	OFX	3	5
Lactobacillus_acidophilus_ATCC4356	RSTA	AMC	1	3
Lactobacillus_acidophilus_ATCC4356	RSTA	AMC	2	2
Lactobacillus_acidophilus_ATCC4356	RSTA	AMC	3	3
Lactobacillus_acidophilus_ATCC4356	RSTA	AK	1	7
Lactobacillus_acidophilus_ATCC4356	RSTA	AK	2	4
Lactobacillus_acidophilus_ATCC4356	RSTA	AK	3	6
Lactobacillus_acidophilus_ATCC4356	RSTA	CLR	1	0
Lactobacillus_acidophilus_ATCC4356	RSTA	CLR	2	0
Lactobacillus_acidophilus_ATCC4356	RSTA	CLR	3	0
Lactobacillus_acidophilus_ATCC4356	RSTA	TZP	1	0
Lactobacillus_acidophilus_ATCC4356	RSTA	TZP	2	0
Lactobacillus_acidophilus_ATCC4356	RSTA	TZP	3	0
Lactobacillus_acidophilus_ATCC4356	RSTA	CRO	1	5
Lactobacillus_acidophilus_ATCC4356	RSTA	CRO	2	6
Lactobacillus_acidophilus_ATCC4356	RSTA	CRO	3	6
Lactobacillus_acidophilus_ATCC4356	RSTA	VA	1	2
Lactobacillus_acidophilus_ATCC4356	RSTA	VA	2	3
Lactobacillus_acidophilus_ATCC4356	RSTA	VA	3	3
Lactobacillus_acidophilus_ATCC4356	RSTA	MEM	1	2
Lactobacillus_acidophilus_ATCC4356	RSTA	MEM	2	2
Lactobacillus_acidophilus_ATCC4356	RSTA	MEM	3	2
Klebsiella_aerogenes_NCIMB10102	MHA	OFX	1	4
Klebsiella_aerogenes_NCIMB10102	MHA	OFX	2	5
Klebsiella_aerogenes_NCIMB10102	MHA	OFX	3	5
Klebsiella_aerogenes_NCIMB10102	MHA	AMC	1	0
Klebsiella_aerogenes_NCIMB10102	MHA	AMC	2	0
Klebsiella_aerogenes_NCIMB10102	MHA	AMC	3	0
Klebsiella_aerogenes_NCIMB10102	MHA	AK	1	4
Klebsiella_aerogenes_NCIMB10102	MHA	AK	2	4
Klebsiella_aerogenes_NCIMB10102	MHA	AK	3	4
Klebsiella_aerogenes_NCIMB10102	MHA	CLR	1	2
Klebsiella_aerogenes_NCIMB10102	MHA	CLR	2	2
Klebsiella_aerogenes_NCIMB10102	MHA	CLR	3	2
Klebsiella_aerogenes_NCIMB10102	MHA	TZP	1	0
Klebsiella_aerogenes_NCIMB10102	MHA	TZP	2	0
Klebsiella_aerogenes_NCIMB10102	MHA	TZP	3	0
Klebsiella_aerogenes_NCIMB10102	MHA	CRO	1	3
Klebsiella_aerogenes_NCIMB10102	MHA	CRO	2	3
Klebsiella_aerogenes_NCIMB10102	MHA	CRO	3	3
Klebsiella_aerogenes_NCIMB10102	MHA	VA	1	0
Klebsiella_aerogenes_NCIMB10102	MHA	VA	2	0
Klebsiella_aerogenes_NCIMB10102	MHA	VA	3	0
Klebsiella_aerogenes_NCIMB10102	MHA	MEM	1	0
Klebsiella_aerogenes_NCIMB10102	MHA	MEM	2	0
Klebsiella_aerogenes_NCIMB10102	MHA	MEM	3	0
Klebsiella_aerogenes_NCIMB10102	LBA	OFX	1	1
Klebsiella_aerogenes_NCIMB10102	LBA	OFX	2	1
Klebsiella_aerogenes_NCIMB10102	LBA	OFX	3	1
Klebsiella_aerogenes_NCIMB10102	LBA	AMC	1	0
Klebsiella_aerogenes_NCIMB10102	LBA	AMC	2	0
Klebsiella_aerogenes_NCIMB10102	LBA	AMC	3	0
Klebsiella_aerogenes_NCIMB10102	LBA	AK	1	5
Klebsiella_aerogenes_NCIMB10102	LBA	AK	2	3
Klebsiella_aerogenes_NCIMB10102	LBA	AK	3	4
Klebsiella_aerogenes_NCIMB10102	LBA	CLR	1	0
Klebsiella_aerogenes_NCIMB10102	LBA	CLR	2	0
Klebsiella_aerogenes_NCIMB10102	LBA	CLR	3	0
Klebsiella_aerogenes_NCIMB10102	LBA	TZP	1	0
Klebsiella_aerogenes_NCIMB10102	LBA	TZP	2	0
Klebsiella_aerogenes_NCIMB10102	LBA	TZP	3	0
Klebsiella_aerogenes_NCIMB10102	LBA	CRO	1	3
Klebsiella_aerogenes_NCIMB10102	LBA	CRO	2	5
Klebsiella_aerogenes_NCIMB10102	LBA	CRO	3	4
Klebsiella_aerogenes_NCIMB10102	LBA	VA	1	0
Klebsiella_aerogenes_NCIMB10102	LBA	VA	2	0
Klebsiella_aerogenes_NCIMB10102	LBA	VA	3	0
Klebsiella_aerogenes_NCIMB10102	LBA	MEM	1	0
Klebsiella_aerogenes_NCIMB10102	LBA	MEM	2	0
Klebsiella_aerogenes_NCIMB10102	LBA	MEM	3	0
Klebsiella_aerogenes_NCIMB10102	NA	OFX	1	3
Klebsiella_aerogenes_NCIMB10102	NA	OFX	2	3
Klebsiella_aerogenes_NCIMB10102	NA	OFX	3	3
Klebsiella_aerogenes_NCIMB10102	NA	AMC	1	0
Klebsiella_aerogenes_NCIMB10102	NA	AMC	2	0
Klebsiella_aerogenes_NCIMB10102	NA	AMC	3	0
Klebsiella_aerogenes_NCIMB10102	NA	AK	1	3
Klebsiella_aerogenes_NCIMB10102	NA	AK	2	3
Klebsiella_aerogenes_NCIMB10102	NA	AK	3	3
Klebsiella_aerogenes_NCIMB10102	NA	CLR	1	0
Klebsiella_aerogenes_NCIMB10102	NA	CLR	2	0
Klebsiella_aerogenes_NCIMB10102	NA	CLR	3	0
Klebsiella_aerogenes_NCIMB10102	NA	TZP	1	1
Klebsiella_aerogenes_NCIMB10102	NA	TZP	2	1
Klebsiella_aerogenes_NCIMB10102	NA	TZP	3	1
Klebsiella_aerogenes_NCIMB10102	NA	CRO	1	5
Klebsiella_aerogenes_NCIMB10102	NA	CRO	2	5
Klebsiella_aerogenes_NCIMB10102	NA	CRO	3	5
Klebsiella_aerogenes_NCIMB10102	NA	VA	1	0
Klebsiella_aerogenes_NCIMB10102	NA	VA	2	0
Klebsiella_aerogenes_NCIMB10102	NA	VA	3	0
Klebsiella_aerogenes_NCIMB10102	NA	MEM	1	0
Klebsiella_aerogenes_NCIMB10102	NA	MEM	2	0
Klebsiella_aerogenes_NCIMB10102	NA	MEM	3	0
Klebsiella_aerogenes_NCIMB10102	PWA	OFX	1	5
Klebsiella_aerogenes_NCIMB10102	PWA	OFX	2	5
Klebsiella_aerogenes_NCIMB10102	PWA	OFX	3	5
Klebsiella_aerogenes_NCIMB10102	PWA	AMC	1	0
Klebsiella_aerogenes_NCIMB10102	PWA	AMC	2	0
Klebsiella_aerogenes_NCIMB10102	PWA	AMC	3	0
Klebsiella_aerogenes_NCIMB10102	PWA	AK	1	0
Klebsiella_aerogenes_NCIMB10102	PWA	AK	2	0
Klebsiella_aerogenes_NCIMB10102	PWA	AK	3	0
Klebsiella_aerogenes_NCIMB10102	PWA	CLR	1	0
Klebsiella_aerogenes_NCIMB10102	PWA	CLR	2	0
Klebsiella_aerogenes_NCIMB10102	PWA	CLR	3	0
Klebsiella_aerogenes_NCIMB10102	PWA	TZP	1	2
Klebsiella_aerogenes_NCIMB10102	PWA	TZP	2	2
Klebsiella_aerogenes_NCIMB10102	PWA	TZP	3	2
Klebsiella_aerogenes_NCIMB10102	PWA	CRO	1	4
Klebsiella_aerogenes_NCIMB10102	PWA	CRO	2	4
Klebsiella_aerogenes_NCIMB10102	PWA	CRO	3	4
Klebsiella_aerogenes_NCIMB10102	PWA	VA	1	0
Klebsiella_aerogenes_NCIMB10102	PWA	VA	2	0
Klebsiella_aerogenes_NCIMB10102	PWA	VA	3	0
Klebsiella_aerogenes_NCIMB10102	PWA	MEM	1	1
Klebsiella_aerogenes_NCIMB10102	PWA	MEM	2	1
Klebsiella_aerogenes_NCIMB10102	PWA	MEM	3	1
Klebsiella_aerogenes_NCIMB10102	BHI	OFX	1	8
Klebsiella_aerogenes_NCIMB10102	BHI	OFX	2	5
Klebsiella_aerogenes_NCIMB10102	BHI	OFX	3	7
Klebsiella_aerogenes_NCIMB10102	BHI	AMC	1	0
Klebsiella_aerogenes_NCIMB10102	BHI	AMC	2	0
Klebsiella_aerogenes_NCIMB10102	BHI	AMC	3	0
Klebsiella_aerogenes_NCIMB10102	BHI	AK	1	7
Klebsiella_aerogenes_NCIMB10102	BHI	AK	2	5
Klebsiella_aerogenes_NCIMB10102	BHI	AK	3	6
Klebsiella_aerogenes_NCIMB10102	BHI	CLR	1	0
Klebsiella_aerogenes_NCIMB10102	BHI	CLR	2	0
Klebsiella_aerogenes_NCIMB10102	BHI	CLR	3	0
Klebsiella_aerogenes_NCIMB10102	BHI	TZP	1	3
Klebsiella_aerogenes_NCIMB10102	BHI	TZP	2	4
Klebsiella_aerogenes_NCIMB10102	BHI	TZP	3	4
Klebsiella_aerogenes_NCIMB10102	BHI	CRO	1	5
Klebsiella_aerogenes_NCIMB10102	BHI	CRO	2	6
Klebsiella_aerogenes_NCIMB10102	BHI	CRO	3	6
Klebsiella_aerogenes_NCIMB10102	BHI	VA	1	0
Klebsiella_aerogenes_NCIMB10102	BHI	VA	2	0
Klebsiella_aerogenes_NCIMB10102	BHI	VA	3	0
Klebsiella_aerogenes_NCIMB10102	BHI	MEM	1	0
Klebsiella_aerogenes_NCIMB10102	BHI	MEM	2	0
Klebsiella_aerogenes_NCIMB10102	BHI	MEM	3	0
Klebsiella_aerogenes_NCIMB10102	PCA	OFX	1	6
Klebsiella_aerogenes_NCIMB10102	PCA	OFX	2	5
Klebsiella_aerogenes_NCIMB10102	PCA	OFX	3	6
Klebsiella_aerogenes_NCIMB10102	PCA	AMC	1	0
Klebsiella_aerogenes_NCIMB10102	PCA	AMC	2	0
Klebsiella_aerogenes_NCIMB10102	PCA	AMC	3	0
Klebsiella_aerogenes_NCIMB10102	PCA	AK	1	7
Klebsiella_aerogenes_NCIMB10102	PCA	AK	2	5
Klebsiella_aerogenes_NCIMB10102	PCA	AK	3	6
Klebsiella_aerogenes_NCIMB10102	PCA	CLR	1	0
Klebsiella_aerogenes_NCIMB10102	PCA	CLR	2	0
Klebsiella_aerogenes_NCIMB10102	PCA	CLR	3	0
Klebsiella_aerogenes_NCIMB10102	PCA	TZP	1	1
Klebsiella_aerogenes_NCIMB10102	PCA	TZP	2	1
Klebsiella_aerogenes_NCIMB10102	PCA	TZP	3	1
Klebsiella_aerogenes_NCIMB10102	PCA	CRO	1	4
Klebsiella_aerogenes_NCIMB10102	PCA	CRO	2	5
Klebsiella_aerogenes_NCIMB10102	PCA	CRO	3	5
Klebsiella_aerogenes_NCIMB10102	PCA	VA	1	0
Klebsiella_aerogenes_NCIMB10102	PCA	VA	2	0
Klebsiella_aerogenes_NCIMB10102	PCA	VA	3	0
Klebsiella_aerogenes_NCIMB10102	PCA	MEM	1	0
Klebsiella_aerogenes_NCIMB10102	PCA	MEM	2	0
Klebsiella_aerogenes_NCIMB10102	PCA	MEM	3	0
Klebsiella_aerogenes_NCIMB10102	RSTA	OFX	1	3
Klebsiella_aerogenes_NCIMB10102	RSTA	OFX	2	3
Klebsiella_aerogenes_NCIMB10102	RSTA	OFX	3	3
Klebsiella_aerogenes_NCIMB10102	RSTA	AMC	1	0
Klebsiella_aerogenes_NCIMB10102	RSTA	AMC	2	0
Klebsiella_aerogenes_NCIMB10102	RSTA	AMC	3	0
Klebsiella_aerogenes_NCIMB10102	RSTA	AK	1	3
Klebsiella_aerogenes_NCIMB10102	RSTA	AK	2	2
Klebsiella_aerogenes_NCIMB10102	RSTA	AK	3	3
Klebsiella_aerogenes_NCIMB10102	RSTA	CLR	1	0
Klebsiella_aerogenes_NCIMB10102	RSTA	CLR	2	0
Klebsiella_aerogenes_NCIMB10102	RSTA	CLR	3	0
Klebsiella_aerogenes_NCIMB10102	RSTA	TZP	1	2
Klebsiella_aerogenes_NCIMB10102	RSTA	TZP	2	2
Klebsiella_aerogenes_NCIMB10102	RSTA	TZP	3	2
Klebsiella_aerogenes_NCIMB10102	RSTA	CRO	1	2
Klebsiella_aerogenes_NCIMB10102	RSTA	CRO	2	2
Klebsiella_aerogenes_NCIMB10102	RSTA	CRO	3	2
Klebsiella_aerogenes_NCIMB10102	RSTA	VA	1	0
Klebsiella_aerogenes_NCIMB10102	RSTA	VA	2	0
Klebsiella_aerogenes_NCIMB10102	RSTA	VA	3	0
Klebsiella_aerogenes_NCIMB10102	RSTA	MEM	1	0
Klebsiella_aerogenes_NCIMB10102	RSTA	MEM	2	0
Klebsiella_aerogenes_NCIMB10102	RSTA	MEM	3	0
